# Supplementary material for: MSIFinder: a python package for detecting MSI status using random forest classifier
Source: BMC Bioinformatics. 2021 Apr 12;22:185. doi: 10.1186/s12859-021-03986-z (PMC8042960; doi:10.1186/s12859-021-03986-z)
Supplement: Supplementary file 1 — Additional file 1: Table S1. Comparison of the performance of RFC and SVM on the test set. Table S2. Detailed information on the samples used in the training set and their score results. Table S3. Random depth of detailed result information. Table S4. Detailed result information of random panel size. Table S5. The detailed information of the sample used in the verification set and its score result. Table S6. The detailed information of the sample used by mSINGS and its score result. Table S7. The detailed information of the sample used by MSIsensor and its score result. Table S8. Sample information used to analyze the relationship between TMB and MSI. Table S9. Detailed information of the samples used in the prospective cohort. [file 12859_2021_3986_MOESM1_ESM.xlsx]

## Sheet: Supplementary Table S1
	SVM	RFC
Sensitivity	0.992084	0.997361
Specificity	0.952381	1
Accuracy	0.99	0.9975
PPV	0.869565	0.954545
F1 Score	0.909091	0.976744

## Sheet: Supplementary Table S2
sample	panel size	cancer type	MMR status	TMB	PCR_MSI	msi	msi_score
180500921T1	2M	Non-Small Cell Lung Cancer	pMMR	14.28	MSS	MSS	0.0333333
180514195T3	2M	Bladder Cancer	dMMR	46.29	MSI-H	MSI-H	0.8
180514275T1	2M	Biliary, Gallbladder Cancer	dMMR	34.47	MSI-H	MSI-H	0.8
180516938T2	2M	Colorectal Cancer	-	126.05	MSI-H	MSI-H	0.8
180500472T3	2M	Colorectal Cancer	dMMR	32.5	MSI-H	MSI-H	0.966667
180500985T3	2M	Gallbladder Carcinoma	pMMR	7.88	MSS	MSS	0
180501017T3	2M	Non-Small Cell Lung Cancer	pMMR	3.45	MSS	MSS	0.133333
180501121T3	2M	Other Solid Tumor	pMMR	25.11	MSS	MSS	0
180501169T1	2M	Gastric Carcinoma	dMMR	49.73	MSS	MSS	0.0666667
180501647T3	2M	Renal Carcinoma	pMMR	6.4	MSS	MSS	0
180501677T1	2M	Other Solid Tumor	dMMR	3.94	MSS	MSS	0.0666667
180501720T1	2M	Other Solid Tumor	dMMR	16.74	MSS	MSS	0
180501732T1	2M	Non-Small Cell Lung Cancer	dMMR	65.49	MSS	MSS	0.0333333
180502560T3	2M	Prostate Cancer	dMMR	5.91	MSS	MSS	0.2
180504016T1	2M	Non-Small Cell Lung Cancer	dMMR	16.74	MSS	MSS	0.2
180504253T1	2M	Colorectal Cancer	-	69.44	MSI-H	MSI-H	1
180508116T1	2M	Colorectal Cancer	pMMR	98.18	MSI-H	MSI-H	1
180508157T1	2M	Bladder Cancer	pMMR	31.23	MSS	MSS	0.233333
180508559T1	2M	Prostate Cancer	pMMR	28.67	MSS	MSS	0.2
180508666T4	2M	Colorectal Cancer	dMMR	41.19	MSI-H	MSI-H	0.933333
180509001T1	2M	Gastric Carcinoma	dMMR	36.44	MSI-H	MSI-H	0.966667
180509074T3	2M	Bladder Cancer	pMMR	13.31	MSS	MSS	0.166667
180509356T3	2M	Colorectal Cancer	dMMR	94.7	MSI-H	MSI-H	0.9
180509367T1	2M	Colorectal Cancer	pMMR	47.41	MSI-H	MSI-H	0.766667
180513958T3	2M	Colorectal Cancer	pMMR	16.25	MSS	MSS	0.2
180514305T1	2M	Non-Small Cell Lung Cancer	pMMR	7.68	MSS	MSS	0.2
180514422T3	2M	Colorectal Cancer	pMMR	51.7	MSI-H	MSI-H	0.9
180516946T1	2M	Gastric Carcinoma	pMMR	9.21	MSS	MSS	0.166667
180518049T1	2M	Prostate Cancer	pMMR	37.37	MSI-H	MSI-H	0.866667
180519088T1	2M	Non-Small Cell Lung Cancer	pMMR	3.58	MSS	MSS	0.133333
180519088T1	2M	Non-Small Cell Lung Cancer	pMMR	48.63	MSS	MSS	0.133333
180519105T1	2M	Non-Small Cell Lung Cancer	pMMR	11.77	MSS	MSS	0.0666667
180501047T3	2M	Prostate Cancer	dMMR	8.37	MSS	MSS	0.1
180501081T3	2M	Gastric Carcinoma	pMMR	5.42	MSS	MSS	0.0333333
180502595T1	2M	Other Solid Tumor	dMMR	36.44	MSS	MSS	0.0666667
180504501T1	2M	Small Bowel Cancer	dMMR	11.82	MSS	MSS	0.0666667
180504554T1	2M	Small Bowel Cancer		14.28	MSS	MSS	0.0666667
180514243T3	2M	Prostate Cancer	pMMR	60.4	MSI-H	MSI-H	0.9
180518554T1	2M	Colorectal Cancer	-	24.57	MSI-H	MSI-H	0.666667
180518070T1	2M	Colorectal Cancer	-	57.84	MSI-H	MSI-H	0.666667
180524974T1	2M	Other Solid Tumor	-	50.43	MSI-H	MSI-H	1
180516195T1	2M	Colorectal Cancer	-	77.93	MSI-H	MSI-H	0.966667
180520758T1	2M	Soft Tissue Sarcoma	-	48.9	MSI-H	MSI-H	0.833333
180522975T1	2M	Biliary, Gallbladder Cancer	-	56.03	MSI-H	MSI-H	0.9

## Sheet: Supplementary Table S3
sample	panel size	cancer type	MMR status	TMB	PCR_MSI	raw_depth_msi	raw_depth_msi_score	depth1000_msi	depth1000_msi_score	depth500_msi	depth500_msi_score	depth200_msi	depth200_msi_score	depth100_msi	depth100_msi_score
180500415T3	2M	Renal Carcinoma	pMMR	5.42	MSS	MSS	0.0333333	MSS	0.0333333	MSS	0.0333333	MSS	0.1	MSS	0.0333333
180500417T3	2M	Breast Carcinoma	pMMR	15.87	MSS	MSS	0.1	MSS	0.0666667	MSS	0.233333	MSS	0	MSI-L	0.433333
180500471T3	2M	Colorectal Cancer	pMMR	12.8	MSS	MSS	0.166667	MSS	0.133333	MSS	0.366667	MSS	0.3	MSI-L	0.433333
180500919T1	2M	Colorectal Cancer	pMMR	16.25	MSS	MSS	0.166667	MSS	0.166667	MSS	0.166667	MSS	0.166667	MSS	0.166667
180500986T3	2M	Renal Carcinoma	pMMR	3.45	MSS	MSS	0.0333333	MSS	0.0666667	MSS	0.0333333	MSS	0	MSS	0
180500999T3	2M	Kidney Neoplasm	pMMR	12.8	MSS	MSS	0.166667	MSS	0.366667	MSS	0.366667	MSS	0.366667	MSI-L	0.4
180501001T3	2M	Renal Carcinoma	pMMR	2.95	MSS	MSS	0.0333333	MSS	0.0333333	MSS	0.0666667	MSS	0.1	MSS	0.133333
180501020T3	2M	Renal Carcinoma	pMMR	12.31	MSS	MSS	0	MSS	0	MSS	0	MSS	0.0666667	MSS	0.133333
180501034T3	2M	Pancreatic Cancer	pMMR	4.43	MSS	MSS	0	MSS	0	MSS	0	MSS	0	MSS	0.0333333
180501109T3	2M	Non-Small Cell Lung Cancer	pMMR	20.19	MSS	MSS	0.0333333	MSS	0.0333333	MSS	0.0333333	MSS	0.0333333	MSS	0.1
180501133T3	2M	Colorectal Cancer	pMMR	9.36	MSS	MSS	0.1	MSS	0.1	MSS	0.1	MSS	0.1	MSS	0.1
180501144T3	2M	Colorectal Cancer	pMMR	5.42	MSS	MSS	0.133333	MSS	0.133333	MSS	0.1	MSS	0.133333	MSS	0.0666667
180501159T3	2M	Colorectal Cancer	pMMR	9.85	MSS	MSS	0.1	MSS	0.1	MSS	0.2	MSS	0.1	MSS	0.0333333
180501484T1	2M	Colorectal Cancer	pMMR		MSS	MSS	0.433333	MSI-L	0.466667	MSS	0.366667	MSI-L	0.5	MSS	0.3
180501553T1	2M	Prostate Cancer	pMMR	81.74	MSS	MSS	0	MSS	0	MSS	0	MSS	0	MSS	0
180501645T3	2M	Renal Carcinoma	pMMR	5.91	MSS	MSS	0	MSS	0	MSS	0	MSS	0.0333333	MSS	0.0333333
180501727T4	2M	Ovarian Cancer	pMMR	9.58	MSS	MSS	0.166667	MSS	0.166667	MSS	0.166667	MSS	0.133333	MSS	0.2
180502596T3	2M	Non-Small Cell Lung Cancer	pMMR	14.77	MSS	MSS	0.0666667	MSS	0.0333333	MSS	0.1	MSS	0.133333	MSS	0.1
180503924T1	2M	Non-Small Cell Lung Cancer	pMMR	8.86	MSS	MSS	0.1	MSS	0.1	MSS	0.1	MSS	0.0666667	MSS	0.166667
180503937T4	2M	Non-Small Cell Lung Cancer	pMMR	10.34	MSS	MSS	0.166667	MSS	0.166667	MSS	0.133333	MSS	0.366667	MSS	0.2
180503990T1	2M	Non-Small Cell Lung Cancer	pMMR	15.26	MSS	MSS	0	MSS	0	MSS	0.0666667	MSS	0.0333333	MSS	0.0333333
180504158T3	2M	Prostate Cancer	pMMR	5.42	MSS	MSS	0.1	MSS	0.1	MSS	0.1	MSS	0.0333333	MSS	0.1
180504185T1	2M	Colorectal Cancer	pMMR		MSS	MSS	0.333333	MSS	0.333333	MSS	0.366667	MSI-L	0.4	MSS	0.133333
180505597T3	2M	Pancreatic Cancer	pMMR	4.92	MSS	MSS	0.0666667	MSS	0.0666667	MSS	0.0666667	MSS	0	MSS	0.0666667
180505599T1	2M	Colorectal Cancer	pMMR	11.82	MSS	MSS	0.2	MSS	0.2	MSS	0.2	MSS	0.166667	MSS	0.0333333
180508044T3	2M	Kidney Neoplasm	pMMR	10.75	MSS	MSS	0.133333	MSS	0.133333	MSS	0.1	MSS	0.366667	MSS	0.2
180508068T3	2M	Colorectal Cancer	pMMR	32.76	MSS	MSS	0.166667	MSS	0.266667	MSS	0.133333	MSS	0.166667	MSS	0.333333
180508456T1	2M	Ovarian Cancer	pMMR	45.56	MSS	MSS	0.1	MSS	0.1	MSS	0.1	MSS	0.133333	MSS	0.1
180508991T1	2M	Colorectal Cancer	dMMR	97	MSI-H	MSI-H	0.933333	MSI-H	0.933333	MSI-H	0.933333	MSI-H	0.933333	MSI-H	0.833333
180509061T3	2M	Bladder Cancer	pMMR	25.86	MSS	MSS	0.1	MSS	0.166667	MSS	0.166667	MSS	0.1	MSS	0.1
180509157T3	2M	Bladder Cancer	pMMR	29.21	MSS	MSS	0.166667	MSS	0.166667	MSS	0.1	MSS	0.2	MSS	0.133333
180509162T3	2M	Non-Small Cell Lung Cancer	pMMR	6.4	MSS	MSS	0	MSS	0	MSS	0.0666667	MSS	0.166667	MSS	0.233333
180509207T3	2M	Other Solid Tumor	pMMR	13.89	MSS	MSS	0.1	MSS	0.0666667	MSS	0.0666667	MSS	0.266667	MSS	0.1
180509262T3	2M	Bladder Cancer	pMMR	32.01	MSS	MSS	0.2	MSS	0.166667	MSS	0.2	MSS	0.166667	MSS	0.266667
180509264T3	2M	Hepatocellular Carcinoma	pMMR	9.73	MSS	MSS	0.166667	MSS	0.166667	MSS	0.166667	MSS	0.166667	MSS	0.133333
180509272T3	2M	Gastric Carcinoma	pMMR	16.25	MSS	MSS	0.133333	MSS	0.133333	MSS	0.166667	MSS	0.233333	MSS	0.166667
180509285T3	2M	Other Solid Tumor	pMMR	9.58	MSS	MSS	0.0666667	MSS	0.0666667	MSS	0.233333	MSS	0.2	MSS	0.333333
180509287T3	2M	Non-Small Cell Lung Cancer	pMMR	11.82	MSS	MSS	0.466667	MSI-L	0.466667	MSI-L	0.5	MSS	0.2	MSI-H	0.6
180509378T3	2M	Renal Carcinoma	pMMR	12.93	MSS	MSS	0.0666667	MSS	0.0666667	MSS	0.0666667	MSS	0.133333	MSS	0.0666667
180509395T3	2M	Non-Small Cell Lung Cancer	pMMR	12.8	MSS	MSS	0.0666667	MSS	0.0666667	MSS	0.0666667	MSS	0.0333333	MSS	0.133333
180510825T1	2M	Breast Carcinoma	pMMR	11.26	MSS	MSS	0.266667	MSS	0.266667	MSS	0.266667	MSS	0.3	MSS	0.2
180512523T3	2M	Adrenocortical Carcinoma	pMMR	23.14	MSS	MSS	0.166667	MSS	0.166667	MSS	0.2	MSS	0.333333	MSS	0.166667
180512524T3	2M	Kidney Neoplasm	pMMR	14.33	MSS	MSS	0.0666667	MSS	0.1	MSS	0.133333	MSS	0.0666667	MSS	0.2
180512579T3	2M	Kidney Neoplasm	pMMR	14.28	MSS	MSS	0.366667	MSS	0.366667	MSI-L	0.4	MSS	0.366667	MSS	0.166667
180512623T1	2M	Osteosarcoma	pMMR	6.65	MSS	MSS	0.266667	MSS	0.266667	MSS	0.133333	MSS	0.2	MSS	0.166667
180512672T3	2M	Bone Neoplasm	pMMR	6.23	MSS	MSS	0.1	MSS	0.1	MSS	0.1	MSS	0.2	MSS	0.1
180512691T3	2M	Colorectal Cancer	pMMR	11.77	MSS	MSS	0.166667	MSS	0.166667	MSS	0.266667	MSS	0.333333	MSS	0.133333
180512707T3	2M	Gastric Carcinoma	pMMR	15.36	MSS	MSS	0.133333	MSS	0.1	MSS	0.0666667	MSS	0.133333	MSS	0.166667
180512719T3	2M	Colorectal Cancer	pMMR	10.34	MSS	MSS	0.0666667	MSS	0.0666667	MSS	0.0333333	MSS	0.0666667	MSS	0.2
180513549T3	2M	Pancreatic Cancer	pMMR	11.26	MSS	MSS	0.1	MSS	0.133333	MSS	0.3	MSS	0.0333333	MSS	0.266667
180514007T3	2M	Kidney Neoplasm	pMMR	20.99	MSS	MSS	0.166667	MSS	0.166667	MSS	0.166667	MSS	0.2	MSS	0.2
180514140T3	2M	Gastric Carcinoma	pMMR	19.45	MSS	MSS	0.133333	MSS	0.133333	MSS	0.166667	MSS	0.3	MSI-L	0.433333
180514183T1	2M	Non-Small Cell Lung Cancer	pMMR	7.68	MSS	MSS	0.166667	MSS	0.166667	MSS	0.233333	MSI-L	0.433333	MSS	0.166667
180514198T3	2M	Kidney Neoplasm	pMMR	11.82	MSS	MSS	0.0666667	MSS	0.0666667	MSS	0.0333333	MSS	0.1	MSS	0.1
180514223T3	2M	Colorectal Cancer	pMMR	14.28	MSS	MSS	0.166667	MSS	0.166667	MSS	0.133333	MSS	0.133333	MSS	0.3
180514322T2	2M	Non-Small Cell Lung Cancer	pMMR	22.65	MSS	MSS	0.266667	MSS	0.233333	MSS	0.233333	MSS	0.133333	MSS	0.1
180514377T2	2M	Non-Small Cell Lung Cancer	pMMR	3.07	MSS	MSS	0.2	MSS	0.366667	MSS	0.366667	MSS	0.2	MSS	0.3
180514435T3	2M	Kidney Neoplasm	pMMR	14.33	MSS	MSS	0.133333	MSS	0.266667	MSS	0.1	MSS	0	MSS	0.233333
180514436T3	2M	Kidney Neoplasm	pMMR	22.65	MSS	MSS	0.166667	MSS	0.166667	MSS	0.133333	MSS	0.3	MSS	0.166667
180515105T1	2M	Bladder Cancer	pMMR	162.27	MSS	MSS	0.2	MSS	0.2	MSI-L	0.466667	MSS	0.266667	MSS	0.3
180515200T2	2M	Biliary, Gallbladder Cancer	pMMR	20.99	MSS	MSS	0.233333	MSS	0.233333	MSS	0.266667	MSS	0.233333	MSS	0.1
180515364T1	2M	Prostate Cancer	pMMR	13.31	MSS	MSS	0.166667	MSS	0.2	MSS	0.2	MSS	0.233333	MSS	0.2
180515418T1	2M	Colorectal Cancer	dMMR	52.21	MSI-H	MSI-H	0.9	MSI-H	0.9	MSI-H	0.9	MSI-H	0.866667	MSI-H	0.9
180515425T1	2M	Gastric Carcinoma	pMMR	16.38	MSS	MSS	0.2	MSS	0.2	MSS	0.133333	MSS	0.233333	MSS	0.266667
180515926T1	2M	Breast Carcinoma	pMMR	19.45	MSS	MSS	0.5	MSI-L	0.5	MSI-L	0.5	MSI-L	0.433333	MSS	0.133333
180516278T2	2M	Hepatocellular Carcinoma	pMMR	4.61	MSS	MSS	0.1	MSS	0.1	MSS	0.1	MSS	0.1	MSS	0.0666667
180516278T2	2M	Hepatocellular Carcinoma	pMMR	4.61	MSS	MSS	0.1	MSS	0.1	MSS	0.1	MSS	0.1	MSS	0.0666667
180516278T2	2M	Hepatocellular Carcinoma	pMMR	0.51	MSS	MSS	0.1	MSS	0.1	MSS	0.1	MSS	0.1	MSS	0.0666667
180516278T2	2M	Hepatocellular Carcinoma	pMMR	0.51	MSS	MSS	0.1	MSS	0.1	MSS	0.1	MSS	0.1	MSS	0.0666667
180516505T3	2M	Non-Small Cell Lung Cancer	pMMR	20.68	MSS	MSS	0.133333	MSS	0.133333	MSS	0.2	MSS	0.1	MSS	0.0333333
180516957T3	2M	Gastric Carcinoma	pMMR	13.82	MSS	MSS	0.0333333	MSS	0.0666667	MSS	0	MSS	0.133333	MSS	0.1
180516985T3	2M	Colorectal Cancer	pMMR	13.82	MSS	MSS	0.1	MSS	0.1	MSS	0.2	MSS	0.233333	MSS	0.3
180517204T3	2M	Hepatocellular Carcinoma	pMMR	14.33	MSS	MSS	0.1	MSS	0.133333	MSS	0.133333	MSS	0.233333	MSS	0.233333
180517285T3	2M	Melanoma	pMMR	9.21	MSS	MSS	0.133333	MSS	0.1	MSS	0.3	MSS	0.2	MSS	0.2
180517315T3	2M	Colorectal Cancer	pMMR	20.19	MSS	MSS	0.0333333	MSS	0.0333333	MSS	0.0333333	MSS	0.3	MSS	0.1
180517328T3	2M	Colorectal Cancer	pMMR	9.36	MSS	MSS	0.0333333	MSS	0.0333333	MSS	0.0333333	MSS	0.1	MSS	0
180517816T1	2M	Skin Cancer, Non-Melanoma	pMMR	12.29	MSS	MSS	0.133333	MSS	0.133333	MSS	0.166667	MSS	0.166667	MSS	0.166667
180517817T1	2M	Non-Small Cell Lung Cancer	pMMR	4.61	MSS	MSS	0.266667	MSS	0.266667	MSS	0.366667	MSS	0.333333	MSS	0.233333
180517905T1	2M	Colorectal Cancer	pMMR	11.77	MSS	MSS	0.2	MSS	0.2	MSS	0.233333	MSS	0.266667	MSI-L	0.4
180517940T2	2M	Non-Small Cell Lung Cancer	pMMR	11.77	MSS	MSS	0.0333333	MSS	0.166667	MSS	0.133333	MSS	0.233333	MSS	0.3
180518044T1	2M	Biliary, Gallbladder Cancer	pMMR	4.61	MSS	MSS	0.2	MSS	0.2	MSS	0.2	MSS	0.166667	MSS	0.166667
180518072T1	2M	Kidney Neoplasm	pMMR	122.34	MSS	MSS	0.133333	MSS	0.133333	MSS	0.133333	MSS	0.133333	MSS	0.133333
180518088T1	2M	Non-Small Cell Lung Cancer	pMMR	18.43	MSS	MSS	0.1	MSS	0.166667	MSS	0.233333	MSI-L	0.4	MSI-L	0.533333
180519114T1	2M	Non-Small Cell Lung Cancer	pMMR	10.24	MSS	MSS	0.166667	MSS	0.233333	MSS	0.2	MSS	0.333333	MSS	0.166667
180519125T1	2M	Non-Small Cell Lung Cancer	pMMR	4.1	MSS	MSS	0.233333	MSS	0.233333	MSS	0.233333	MSS	0.1	MSS	0.266667
180500363T1	2M	Gastric Carcinoma	pMMR	2.46	MSS	MSS	0.1	MSS	0.1	MSS	0.0666667	MSS	0.0666667	MSS	0.1
180500452T1	2M	Non-Small Cell Lung Cancer	pMMR	7.39	MSS	MSS	0.266667	MSS	0.266667	MSS	0.233333	MSS	0.266667	MSS	0.3
180500453T1	2M	Non-Small Cell Lung Cancer	pMMR	18.71	MSS	MSS	0.2	MSS	0.2	MSS	0.2	MSS	0.2	MSS	0.2
180500473T3	2M	Renal Carcinoma	pMMR	2.46	MSS	MSS	0	MSS	0	MSS	0.0666667	MSS	0	MSS	0.2
180500477T3	2M	Renal Carcinoma	pMMR	5.42	MSS	MSS	0	MSS	0.0333333	MSS	0.0666667	MSS	0	MSS	0.1
180500499T3	2M	Non-Small Cell Lung Cancer	pMMR	11.82	MSS	MSS	0.0666667	MSS	0.0666667	MSS	0.0666667	MSS	0.133333	MSS	0.1
180500659T1	2M	Non-Small Cell Lung Cancer	pMMR	19.7	MSS	MSS	0.2	MSS	0.2	MSS	0.2	MSS	0.366667	MSS	0.2
180500920T1	2M	Colorectal Cancer	dMMR	105.36	MSI-H	MSI-H	0.9	MSI-H	0.9	MSI-H	0.933333	MSI-H	0.766667	MSI-H	1
180500928T3	2M	Prostate Cancer	pMMR	1.97	MSS	MSS	0.0333333	MSS	0.0333333	MSS	0.0666667	MSS	0.0333333	MSS	0.166667
180500976T3	2M	Non-Small Cell Lung Cancer	pMMR	6.4	MSS	MSS	0.0333333	MSS	0.0666667	MSS	0.0666667	MSS	0.1	MSS	0.2
180500979T3	2M	Renal Carcinoma	pMMR		MSS	MSS	0.133333	MSS	0.0666667	MSS	0.133333	MSS	0.2	MSS	0.2
180500989T3	2M	Non-Small Cell Lung Cancer	pMMR	30.53	MSS	MSS	0.0666667	MSS	0.0666667	MSS	0.133333	MSS	0.333333	MSS	0.1
180500995T3	2M	Colorectal Cancer	pMMR	9.85	MSS	MSS	0.0333333	MSS	0.0333333	MSS	0.0333333	MSS	0.0666667	MSS	0.1
180501000T3	2M	Renal Carcinoma	pMMR	5.42	MSS	MSS	0.0666667	MSS	0.1	MSS	0.0666667	MSS	0.0666667	MSS	0.1
180501028T3	2M	Non-Small Cell Lung Cancer	pMMR	13.79	MSS	MSS	0.2	MSS	0.266667	MSI-L	0.566667	MSI-L	0.433333	MSS	0.233333
180501063T3	2M	Other Solid Tumor	pMMR	1.97	MSS	MSS	0.0666667	MSS	0.0666667	MSS	0.0666667	MSS	0	MSS	0.0333333
180501099T3	2M	Gastric Carcinoma	pMMR	15.76	MSS	MSS	0.1	MSS	0.133333	MSS	0.133333	MSS	0.166667	MSS	0.366667
180501101T3	2M	Colorectal Cancer	pMMR	271.06	MSS	MSS	0.0333333	MSS	0.0333333	MSS	0.233333	MSS	0.233333	MSS	0.1
180501102T3	2M	Gastric Carcinoma	pMMR	23.04	MSS	MSS	0.166667	MSS	0.166667	MSS	0.233333	MSS	0.133333	MSS	0.366667
180501110T3	2M	Non-Small Cell Lung Cancer	pMMR	23.63	MSS	MSS	0.0333333	MSS	0.0333333	MSS	0.0333333	MSS	0.1	MSS	0.0666667
180501115T3	2M	Prostate Cancer	pMMR	4.92	MSS	MSS	0.0333333	MSS	0.0333333	MSS	0.0666667	MSS	0.0333333	MSS	0.1
180501118T3	2M	Prostate Cancer	pMMR	5.42	MSS	MSS	0.1	MSS	0.1	MSS	0.1	MSS	0.0666667	MSS	0.1
180501123T3	2M	Prostate Cancer	pMMR	3.45	MSS	MSS	0	MSS	0	MSS	0	MSS	0	MSS	0.0666667
180501140T1	2M	Colorectal Cancer	pMMR	13.29	MSS	MSS	0.0333333	MSS	0.0666667	MSS	0.1	MSS	0.1	MSS	0.1
180501162T3	2M	Gallbladder Carcinoma	pMMR	3.45	MSS	MSS	0	MSS	0	MSS	0	MSS	0.0333333	MSS	0.0333333
180501163T3	2M	Gallbladder Carcinoma	pMMR	5.42	MSS	MSS	0.0666667	MSS	0.0666667	MSS	0.0666667	MSS	0.0333333	MSS	0.0666667
180501288T1	2M	Colorectal Cancer	pMMR	15.76	MSS	MSS	0.2	MSS	0.2	MSS	0.233333	MSS	0.166667	MSS	0.166667
180501290T1	2M	Corpus Carcinoma	pMMR		MSS	MSS	0.1	MSS	0.1	MSS	0.1	MSS	0.1	MSS	0.166667
180501307T3	2M	Other Solid Tumor	pMMR	7.39	MSS	MSS	0.2	MSS	0.2	MSS	0.133333	MSS	0.2	MSS	0.133333
180501311T1	2M	Colorectal Cancer	pMMR	5.91	MSS	MSS	0.2	MSS	0.1	MSS	0.1	MSS	0.0666667	MSS	0.3
180501436T1	2M	Other Solid Tumor	pMMR	4.92	MSS	MSS	0.166667	MSS	0.166667	MSS	0.1	MSS	0.166667	MSS	0.1
180501485T1	2M	Non-Small Cell Lung Cancer	pMMR	12.8	MSS	MSS	0.133333	MSS	0.133333	MSS	0.2	MSS	0.166667	MSS	0.133333
180501514T1	2M	Gallbladder Carcinoma	pMMR	3.45	MSS	MSS	0	MSS	0	MSS	0	MSS	0.0333333	MSS	0.0666667
180501521T1	2M	Colorectal Cancer	pMMR	17.92	MSS	MSS	0.3	MSS	0.3	MSI-L	0.466667	MSS	0.333333	MSI-L	0.466667
180501540T1	2M	Colorectal Cancer	pMMR	22.16	MSS	MSS	0.0333333	MSS	0.0333333	MSS	0.0333333	MSS	0.0333333	MSS	0.0333333
180501556T1	2M	Bladder Cancer	pMMR	7.68	MSS	MSS	0.3	MSS	0.333333	MSS	0.1	MSI-L	0.433333	MSI-L	0.466667
180501579T3	2M	Prostate Cancer	pMMR	4.43	MSS	MSS	0	MSS	0	MSS	0.0666667	MSS	0	MSS	0.0333333
180501581T3	2M	Bladder Cancer	pMMR	21.17	MSS	MSS	0.0333333	MSS	0.0333333	MSS	0.0333333	MSS	0.0333333	MSS	0
180501582T3	2M	Prostate Cancer	pMMR	4.43	MSS	MSS	0	MSS	0	MSS	0.0333333	MSS	0.0333333	MSS	0.0666667
180501641T1	2M	Non-Small Cell Lung Cancer	pMMR	3.94	MSS	MSS	0.0333333	MSS	0.0333333	MSS	0.0333333	MSS	0.0666667	MSS	0.0333333
180501646T3	2M	Renal Carcinoma	pMMR	4.43	MSS	MSS	0.2	MSS	0.2	MSS	0.2	MSS	0.166667	MSS	0.233333
180501671T1	2M	Gastric Carcinoma	pMMR	12.31	MSS	MSS	0.1	MSS	0.1	MSS	0.1	MSS	0.1	MSS	0.133333
180501708T1	2M	Melanoma	pMMR	35.45	MSS	MSS	0.0666667	MSS	0.0666667	MSS	0.0666667	MSS	0.0666667	MSS	0.0666667
180501746T1	2M	Gastric Carcinoma	pMMR	11.82	MSS	MSS	0.133333	MSS	0.133333	MSS	0.133333	MSS	0.0333333	MSS	0.1
180501768T1	2M	Colorectal Cancer	pMMR	11.77	MSS	MSS	0.133333	MSS	0.133333	MSS	0.2	MSS	0.133333	MSS	0.1
180501823T1	2M	Hepatocellular Carcinoma	pMMR	16.25	MSS	MSS	0.0333333	MSS	0.0333333	MSS	0.0333333	MSS	0.0333333	MSS	0.0333333
180501845T1	2M	Non-Small Cell Lung Cancer	pMMR	11.33	MSS	MSS	0.233333	MSS	0.233333	MSS	0.2	MSS	0.166667	MSS	0
180501876T1	2M	Non-Small Cell Lung Cancer	pMMR	15.26	MSS	MSS	0.166667	MSS	0.166667	MSS	0.2	MSS	0.233333	MSS	0.233333
180501950T1	2M	Renal Carcinoma	pMMR	5.91	MSS	MSS	0.2	MSS	0.2	MSS	0.2	MSS	0.166667	MSS	0.133333
180501953T1	2M	Renal Carcinoma	pMMR	8.86	MSS	MSS	0.0666667	MSS	0.0666667	MSS	0.0666667	MSS	0.0666667	MSS	0.0666667
180502176T3	2M	Renal Carcinoma	pMMR	2.95	MSS	MSS	0.133333	MSS	0.133333	MSS	0.133333	MSS	0.133333	MSS	0.266667
180502473T1	2M	Non-Small Cell Lung Cancer	pMMR	14.28	MSS	MSS	0.1	MSS	0.1	MSS	0.1	MSS	0	MSS	0.1
180502559T3	2M	Prostate Cancer	pMMR	10.83	MSS	MSS	0.0666667	MSS	0.0666667	MSS	0.0666667	MSS	0.0333333	MSS	0.0666667
180502591T1	2M	Ovarian Cancer	pMMR	8.37	MSS	MSS	0.0333333	MSS	0.0333333	MSS	0.1	MSS	0.0333333	MSS	0.1
180502592T1	2M	Non-Small Cell Lung Cancer	pMMR	24.13	MSS	MSS	0.133333	MSS	0.133333	MSS	0.133333	MSS	0.133333	MSS	0.1
180502593T3	2M	Non-Small Cell Lung Cancer	pMMR	28.07	MSS	MSS	0.0666667	MSS	0.1	MSS	0.0666667	MSS	0.133333	MSS	0.2
180502649T3	2M	Prostate Cancer	pMMR	4.43	MSS	MSS	0.166667	MSS	0.133333	MSS	0.2	MSS	0.1	MSS	0.0666667
180502689T1	2M	Bladder Cancer	pMMR	35.45	MSS	MSS	0.1	MSS	0.1	MSS	0.1	MSS	0.133333	MSS	0.1
180502689T3	2M	Bladder Cancer	pMMR	2.46	MSS	MSS	0.1	MSS	0.1	MSS	0.2	MSS	0.133333	MSS	0.233333
180502696T3	2M	Prostate Cancer	pMMR	4.43	MSS	MSS	0	MSS	0	MSS	0	MSS	0	MSS	0.0333333
180502705T3	2M	Colorectal Cancer	pMMR	3.94	MSS	MSS	0.0333333	MSS	0.0333333	MSS	0.2	MSS	0.0333333	MSS	0.0666667
180502710T3	2M	Renal Carcinoma	pMMR	4.92	MSS	MSS	0.0666667	MSS	0.0666667	MSS	0.0666667	MSS	0.1	MSS	0.266667
180502718T3	2M	Renal Carcinoma	pMMR	5.91	MSS	MSS	0.0333333	MSS	0.0333333	MSS	0.0333333	MSS	0.0666667	MSS	0.0333333
180502720T3	2M	Renal Carcinoma	pMMR	3.45	MSS	MSS	0.0333333	MSS	0.0333333	MSS	0.0333333	MSS	0.0333333	MSS	0.0333333
180502727T3	2M	Renal Carcinoma	pMMR	17.23	MSS	MSS	0.0333333	MSS	0.0333333	MSS	0.0333333	MSS	0.1	MSS	0.166667
180502736T3	2M	Kidney Neoplasm	pMMR	15.76	MSS	MSS	0.233333	MSS	0.233333	MSS	0.166667	MSS	0.166667	MSS	0.133333
180502746T3	2M	Prostate Cancer	pMMR	8.62	MSS	MSS	0.233333	MSS	0.233333	MSS	0.233333	MSS	0.166667	MSS	0.166667
180502799T3	2M	Other Solid Tumor	pMMR	11.33	MSS	MSS	0.0333333	MSS	0.0333333	MSS	0.0333333	MSS	0.133333	MSS	0.0666667
180502819T1	2M	Renal Carcinoma	pMMR	9.85	MSS	MSS	0.0666667	MSS	0.0666667	MSS	0.0666667	MSS	0.0666667	MSS	0.0333333
180502929T1	2M	Non-Small Cell Lung Cancer	pMMR	30.53	MSS	MSS	0.0333333	MSS	0.0333333	MSS	0.0333333	MSS	0.0333333	MSS	0.0333333
180503347T1	2M	Nasopharynx Cancer	pMMR	26.1	MSS	MSS	0.1	MSS	0.1	MSS	0.1	MSS	0.233333	MSS	0.133333
180503350T1	2M	Renal Carcinoma	pMMR	13.29	MSS	MSS	0.0333333	MSS	0.0333333	MSS	0.0333333	MSS	0	MSS	0.133333
180503351T1	2M	Ovarian Cancer	pMMR	12.8	MSS	MSS	0	MSS	0	MSS	0	MSS	0.2	MSS	0.1
180503632T1	2M	Gastric Carcinoma	pMMR	16.74	MSS	MSS	0.0333333	MSS	0.0333333	MSS	0.0333333	MSS	0.0333333	MSS	0.0333333
180503672T1	2M	Renal Carcinoma	pMMR	15.76	MSS	MSS	0.133333	MSS	0.133333	MSS	0.133333	MSS	0.1	MSS	0.1
180503685T4	2M	Non-Small Cell Lung Cancer	pMMR	29.69	MSS	MSS	0.166667	MSS	0.166667	MSS	0.166667	MSS	0.166667	MSS	0.2
180503727T1	2M	Other Solid Tumor	pMMR	6.89	MSS	MSS	0.166667	MSS	0.166667	MSS	0.133333	MSS	0.1	MSS	0.133333
180503778T1	2M	Bladder Cancer	pMMR	20.99	MSS	MSS	0.166667	MSS	0.1	MSS	0.366667	MSS	0.3	MSS	0.233333
180503801T1	2M	Colorectal Cancer	pMMR	12.31	MSS	MSS	0.1	MSS	0.0666667	MSS	0.1	MSS	0.0666667	MSS	0.133333
180503808T1	2M	Non-Small Cell Lung Cancer	pMMR	13.29	MSS	MSS	0.0333333	MSS	0.0333333	MSS	0.0333333	MSS	0.0333333	MSS	0.0333333
180503816T1	2M	Colorectal Cancer	pMMR	13.29	MSS	MSS	0	MSS	0	MSS	0	MSS	0	MSS	0
180503890T1	2M	Other Solid Tumor	pMMR	12.8	MSS	MSS	0.166667	MSS	0.166667	MSS	0.2	MSS	0.3	MSS	0.233333
180503932T1	2M	Other Solid Tumor	pMMR	16.25	MSS	MSS	0.1	MSS	0.1	MSS	0.1	MSS	0.1	MSS	0.1
180503955T1	2M	Non-Small Cell Lung Cancer	pMMR	12.31	MSS	MSS	0.0333333	MSS	0.0333333	MSS	0.0666667	MSS	0.0333333	MSS	0.0333333
180503960T1	2M	Prostate Cancer	pMMR	21.17	MSS	MSS	0.266667	MSS	0.266667	MSS	0.266667	MSS	0.2	MSS	0.166667
180503976T1	2M	Non-Small Cell Lung Cancer	pMMR	9.85	MSS	MSS	0	MSS	0	MSS	0	MSS	0.0333333	MSS	0.133333
180503986T1	2M	Nasopharynx Cancer	pMMR	41.36	MSS	MSS	0.233333	MSS	0.233333	MSS	0.3	MSI-L	0.4	MSS	0.3
180503994T1	2M	Non-Small Cell Lung Cancer	pMMR	28.67	MSS	MSS	0.133333	MSS	0.166667	MSS	0.133333	MSS	0.266667	MSS	0.266667
180503996T1	2M	Colorectal Cancer	pMMR	11.82	MSS	MSS	0.133333	MSS	0.133333	MSS	0.166667	MSS	0.166667	MSS	0.0333333
180504034T3	2M	Renal Carcinoma	pMMR	10.34	MSS	MSS	0	MSS	0	MSS	0	MSS	0	MSS	0
180504036T3	2M	Non-Small Cell Lung Cancer	pMMR	11.82	MSS	MSS	0.0333333	MSS	0.0333333	MSS	0	MSS	0.0666667	MSS	0.1
180504040T3	2M	Hepatocellular Carcinoma	pMMR	10.83	MSS	MSS	0.1	MSS	0.1	MSS	0.3	MSS	0.133333	MSS	0.133333
180504043T3	2M	Bladder Cancer	pMMR	6.4	MSS	MSS	0.0666667	MSS	0.0333333	MSS	0.133333	MSS	0.1	MSS	0.133333
180504144T3	2M	Renal Carcinoma	pMMR	2.95	MSS	MSS	0.133333	MSS	0.133333	MSS	0.2	MSS	0.1	MSS	0.166667
180504163T1	2M	Non-Small Cell Lung Cancer	pMMR	17.23	MSS	MSS	0.0333333	MSS	0.0333333	MSS	0.0666667	MSS	0.266667	MSS	0.133333
180504179T3	2M	Colorectal Cancer	pMMR	14.77	MSS	MSS	0.333333	MSS	0.333333	MSS	0.3	MSS	0.333333	MSS	0.266667
180504324T3	2M	Prostate Cancer	pMMR	9.85	MSS	MSS	0.2	MSS	0.166667	MSS	0.3	MSS	0.266667	MSS	0.166667
180504325T3	2M	CUP	pMMR	18.68	MSS	MSS	0.0666667	MSS	0.1	MSS	0.0666667	MSS	0.0666667	MSS	0.0666667
180504435T3	2M	Non-Small Cell Lung Cancer	pMMR	5.42	MSS	MSS	0.0333333	MSS	0	MSS	0	MSS	0.133333	MSS	0.0666667
180504436T3	2M	Renal Carcinoma	pMMR	9.58	MSS	MSS	0.1	MSS	0.1	MSS	0.1	MSS	0.133333	MSS	0.133333
180504463T1	2M	Other Solid Tumor	pMMR	18.22	MSS	MSS	0.166667	MSS	0.166667	MSS	0.166667	MSS	0.166667	MSS	0.133333
180504498T3	2M	Renal Carcinoma	pMMR	4.92	MSS	MSS	0.1	MSS	0.166667	MSS	0.133333	MSS	0.1	MSS	0.1
180505027T1	2M	Non-Small Cell Lung Cancer	pMMR	14.33	MSS	MSS	0.1	MSS	0.1	MSS	0.166667	MSS	0.2	MSS	0.2
180505080T3	2M	Renal Carcinoma	pMMR	9.1	MSS	MSS	0.166667	MSS	0.166667	MSS	0.1	MSS	0.2	MSS	0.166667
180505106T1	2M	Gastric Carcinoma	pMMR	86.2	MSI-H	MSI-H	0.7	MSI-H	0.7	MSI-H	0.7	MSI-H	0.7	MSI-H	0.7
180505198T1	2M	Colorectal Cancer	pMMR	3.45	MSS	MSS	0	MSS	0	MSS	0.0333333	MSS	0.0333333	MSS	0.1
180505198T1	2M	Colorectal Cancer	pMMR	3.45	MSS	MSS	0	MSS	0	MSS	0.0333333	MSS	0.0333333	MSS	0.1
180505198T1	2M	Colorectal Cancer	pMMR	3.45	MSS	MSS	0	MSS	0	MSS	0.0333333	MSS	0.0333333	MSS	0.1
180505198T1	2M	Colorectal Cancer	pMMR	3.45	MSS	MSS	0	MSS	0	MSS	0.0333333	MSS	0.0333333	MSS	0.1
180505212T3	2M	Renal Carcinoma	pMMR	10.54	MSS	MSS	0.233333	MSS	0.266667	MSS	0.266667	MSS	0.233333	MSS	0.133333
180507493T1	2M	Non-Small Cell Lung Cancer	pMMR	27.13	MSS	MSS	0.5	MSS	0.266667	MSI-L	0.4	MSI-L	0.433333	MSI-L	0.433333
180508017T3	2M	Non-Small Cell Lung Cancer	pMMR	27.57	MSS	MSS	0.1	MSS	0.1	MSS	0.166667	MSS	0.233333	MSS	0.1
180508031T3	2M	Kidney Neoplasm	pMMR	15.87	MSS	MSS	0.133333	MSS	0.333333	MSS	0.333333	MSS	0.266667	MSS	0.233333
180508051T3	2M	Kidney Neoplasm	pMMR	5.42	MSS	MSS	0.0666667	MSS	0.0666667	MSS	0.166667	MSS	0.0666667	MSS	0.166667
180508067T3	2M	Bladder Cancer	pMMR	31.74	MSS	MSS	0.0666667	MSS	0.1	MSS	0.1	MSS	0.3	MSS	0.2
180508315T4	2M	Bladder Cancer	pMMR	15.8	MSS	MSS	0.133333	MSS	0.2	MSS	0.0666667	MSS	0.2	MSS	0.133333
180508448T3	2M	Non-Small Cell Lung Cancer	pMMR	19.45	MSS	MSS	0.0666667	MSS	0.0333333	MSS	0.166667	MSS	0.1	MSS	0.233333
180508497T4	2M	Breast Carcinoma	pMMR	7.39	MSS	MSS	0.2	MSS	0.2	MSS	0.2	MSS	0.2	MSS	0.3
180508657T1	2M	Breast Carcinoma	pMMR	26.62	MSS	MSS	0.433333	MSI-L	0.4	MSS	0.266667	MSI-L	0.5	MSS	0.2
180508796T1	2M	Bladder Cancer	pMMR	14.33	MSS	MSS	0.233333	MSS	0.233333	MSS	0.2	MSI-L	0.4	MSS	0.366667
180508819T3	2M	Colorectal Cancer	pMMR	18.22	MSS	MSS	0.0666667	MSS	0.0666667	MSS	0.0666667	MSS	0.1	MSS	0.0666667
180509001T1	2M	Gastric Carcinoma	dMMR	36.44	MSI-H	MSI-H	0.6	MSI-H	0.6	MSI-H	0.6	MSI-H	0.7	MSS	0.333333
180509017T3	2M	Colorectal Cancer	pMMR	12.8	MSS	MSS	0.133333	MSS	0.1	MSS	0.1	MSS	0.266667	MSS	0.233333
180509023T3	2M	Gastric Carcinoma	pMMR	21.5	MSS	MSS	0.133333	MSS	0.133333	MSS	0.2	MSS	0.266667	MSS	0.233333
180509024T3	2M	Gastric Carcinoma	pMMR	9.85	MSS	MSS	0.1	MSS	0.1	MSS	0.133333	MSS	0.1	MSS	0.1
180509025T3	2M	Gastric Carcinoma	pMMR	20.68	MSS	MSS	0.0333333	MSS	0.0333333	MSS	0.0666667	MSS	0.1	MSS	0.133333
180509029T3	2M	Non-Small Cell Lung Cancer	pMMR	19.7	MSS	MSS	0.166667	MSS	0.2	MSS	0.2	MSS	0.233333	MSS	0.366667
180509036T3	2M	Kidney Neoplasm	pMMR	12.8	MSS	MSS	0.1	MSS	0.1	MSS	0.1	MSS	0.1	MSS	0.166667
180509037T3	2M	Kidney Neoplasm	pMMR	13.82	MSS	MSS	0.1	MSS	0.0666667	MSS	0.1	MSS	0.233333	MSS	0.2
180509065T3	2M	Hepatocellular Carcinoma	pMMR	10.83	MSS	MSS	0.366667	MSS	0.366667	MSS	0.3	MSS	0.266667	MSS	0.233333
180509093T3	2M	Colorectal Cancer	dMMR	12.93	MSS	MSS	0.1	MSS	0.1	MSS	0	MSS	0.3	MSS	0.133333
180509097T3	2M	Renal Carcinoma	pMMR	14.28	MSS	MSS	0.5	MSI-L	0.5	MSI-L	0.5	MSS	0.366667	MSI-L	0.433333
180509121T3	2M	Kidney Neoplasm	pMMR	6.65	MSS	MSS	0.2	MSS	0.166667	MSS	0.0666667	MSS	0.1	MSS	0.166667
180509121T3	2M	Kidney Neoplasm	pMMR	6.65	MSS	MSS	0.2	MSS	0.166667	MSS	0.0666667	MSS	0.1	MSS	0.166667
180509121T3	2M	Kidney Neoplasm	pMMR	13.31	MSS	MSS	0.2	MSS	0.166667	MSS	0.0666667	MSS	0.1	MSS	0.166667
180509121T3	2M	Kidney Neoplasm	pMMR	13.31	MSS	MSS	0.2	MSS	0.166667	MSS	0.0666667	MSS	0.1	MSS	0.166667
180509129T3	2M	Breast Carcinoma	pMMR	14.85	MSS	MSS	0.233333	MSS	0.3	MSS	0	MSS	0.3	MSS	0.1
180509152T3	2M	Bladder Cancer	pMMR	13.41	MSS	MSS	0.0333333	MSS	0.0333333	MSS	0.0333333	MSS	0.1	MSS	0.266667
180509183T3	2M	Non-Small Cell Lung Cancer	pMMR	23.95	MSS	MSS	0.1	MSS	0.1	MSS	0.133333	MSS	0.1	MSS	0.266667
180509194T3	2M	Other Solid Tumor	pMMR	13.29	MSS	MSS	0.133333	MSS	0.133333	MSS	0.133333	MSS	0.166667	MSS	0.2
180509208T3	2M	Renal Carcinoma	pMMR	15.33	MSS	MSS	0.166667	MSS	0.133333	MSS	0.133333	MSS	0.1	MSS	0.2
180509209T3	2M	Non-Small Cell Lung Cancer	pMMR	15.8	MSS	MSS	0.2	MSS	0.2	MSS	0.233333	MSS	0.2	MSS	0.1
180509212T3	2M	Non-Small Cell Lung Cancer	pMMR	3.83	MSS	MSS	0.133333	MSS	0.133333	MSS	0.133333	MSS	0.233333	MSS	0.366667
180509238T3	2M	Kidney Neoplasm	pMMR	7.39	MSS	MSS	0.1	MSS	0.1	MSS	0.133333	MSS	0.2	MSS	0.233333
180509241T3	2M	神经内分泌肿瘤	pMMR	13.89	MSS	MSS	0.0666667	MSS	0.0666667	MSS	0.0666667	MSS	0.166667	MSS	0.1
180509243T3	2M	Small Cell Lung Cancer	pMMR	13.41	MSS	MSS	0.0666667	MSS	0.0666667	MSS	0.1	MSS	0.0666667	MSS	0.2
180509263T3	2M	Prostate Cancer	pMMR	18.2	MSS	MSS	0.1	MSS	0.1	MSS	0.0666667	MSS	0.1	MSS	0.0333333
180509265T3	2M	Small Cell Lung Cancer	pMMR	10.24	MSS	MSS	0.166667	MSS	0.1	MSS	0.0666667	MSS	0.0333333	MSS	0.3
180509274T3	2M	Colorectal Cancer	pMMR	19.64	MSS	MSS	0.166667	MSS	0.166667	MSS	0.166667	MSS	0.233333	MSS	0.333333
180509278T3	2M	Colorectal Cancer	pMMR	22.51	MSS	MSS	0.0333333	MSS	0.0333333	MSS	0.0333333	MSS	0.0666667	MSS	0.266667
180509282T3	2M	Bladder Cancer	pMMR	19.16	MSS	MSS	0	MSS	0	MSS	0.0333333	MSS	0.133333	MSS	0.166667
180509290T3	2M	Bladder Cancer	pMMR	20.11	MSS	MSS	0.0333333	MSS	0.1	MSS	0.0666667	MSS	0	MSS	0.166667
180509300T1	2M	Bladder Cancer	pMMR	24.06	MSS	MSS	0.333333	MSS	0.333333	MSS	0.266667	MSI-L	0.433333	MSS	0.233333
180509301T3	2M	Renal Carcinoma	pMMR	13.89	MSS	MSS	0.0666667	MSS	0.0333333	MSS	0.0666667	MSS	0.133333	MSS	0.1
180509307T3	2M	Prostate Cancer	pMMR	18.2	MSS	MSS	0.1	MSS	0.1	MSS	0.1	MSS	0.266667	MSS	0.233333
180509308T3	2M	Renal Carcinoma	pMMR	20.11	MSS	MSS	0.0666667	MSS	0.0666667	MSS	0.233333	MSS	0.2	MSS	0.233333
180509312T3	2M	Kidney Neoplasm	pMMR	11.33	MSS	MSS	0.0333333	MSS	0.0333333	MSS	0.0333333	MSS	0.266667	MSS	0.166667
180509335T3	2M	Non-Small Cell Lung Cancer	pMMR	17.72	MSS	MSS	0.166667	MSS	0.166667	MSS	0.166667	MSS	0.2	MSS	0.166667
180509362T3	2M	Colorectal Cancer	pMMR	22.99	MSS	MSS	0.1	MSS	0.0666667	MSS	0.2	MSS	0.333333	MSS	0.166667
180509383T3	2M	Bladder Cancer	pMMR	22.16	MSS	MSS	0.1	MSS	0.1	MSS	0.133333	MSS	0.166667	MSS	0.133333
180509384T3	2M	Renal Carcinoma	pMMR	21.17	MSS	MSS	0.3	MSS	0.3	MSS	0.3	MSS	0.333333	MSS	0.266667
180509392T3	2M	Colorectal Cancer	pMMR	15.76	MSS	MSS	0.2	MSS	0.2	MSS	0.133333	MSS	0.166667	MSS	0.1
180509397T3	2M	Renal Carcinoma	pMMR	9.58	MSS	MSS	0.0333333	MSS	0.0333333	MSS	0.0333333	MSS	0.0333333	MSS	0.133333
180509398T3	2M	Colorectal Cancer	pMMR	8.19	MSS	MSS	0.1	MSS	0.233333	MSS	0.266667	MSS	0.266667	MSS	0.266667
180509404T3	2M	Colorectal Cancer	pMMR	14.33	MSS	MSS	0.1	MSS	0.133333	MSS	0.1	MSS	0.133333	MSS	0.333333
180510818T4	2M	Ovarian Cancer	pMMR	12.45	MSS	MSS	0.1	MSS	0.0666667	MSS	0.1	MSS	0.0666667	MSS	0.166667
180511702T3	2M	Non-Small Cell Lung Cancer	pMMR	32.25	MSS	MSS	0.0666667	MSS	0.0666667	MSS	0.1	MSS	0.0666667	MSS	0.133333
180511705T1	2M	Kidney Neoplasm	pMMR	10.75	MSS	MSS	0.166667	MSS	0.2	MSS	0.233333	MSS	0.166667	MSS	0.266667
180512244T3	2M	Prostate Cancer	pMMR	18.94	MSS	MSS	0.133333	MSS	0.0666667	MSS	0.133333	MSS	0.0666667	MSS	0.233333
180512411T1	2M	Hepatocellular Carcinoma	pMMR	30.71	MSS	MSS	0.2	MSS	0.2	MSS	0.2	MSI-L	0.433333	MSS	0.266667
180512541T3	2M	Bladder Cancer	pMMR	47.27	MSS	MSS	0.1	MSS	0.1	MSS	0.0333333	MSS	0.1	MSS	0.0666667
180512545T3	2M	Kidney Neoplasm	pMMR	10.83	MSS	MSS	0.133333	MSS	0.133333	MSS	0.366667	MSS	0.0333333	MSS	0.233333
180512556T3	2M	Small Bowel Cancer	pMMR	9.36	MSS	MSS	0.1	MSS	0.1	MSS	0.1	MSS	0.1	MSS	0.0666667
180512557T3	2M	Kidney Neoplasm	pMMR	12.8	MSS	MSS	0.1	MSS	0.166667	MSS	0.1	MSS	0.1	MSS	0.266667
180512568T3	2M	Kidney Neoplasm	pMMR	9.85	MSS	MSS	0.1	MSS	0.1	MSS	0.2	MSS	0.166667	MSS	0.233333
180512569T3	2M	Renal Carcinoma	pMMR	22.99	MSS	MSS	0.133333	MSS	0.133333	MSS	0.0666667	MSS	0.133333	MSS	0.133333
180512571T3	2M	Renal Carcinoma	pMMR	17.72	MSS	MSS	0.133333	MSS	0.133333	MSS	0.233333	MSS	0.2	MSS	0.1
180512572T3	2M	Renal Carcinoma	pMMR	16.76	MSS	MSS	0.0666667	MSS	0.0666667	MSS	0.1	MSS	0.133333	MSS	0.2
180512576T3	2M	Bladder Cancer	pMMR	37.91	MSS	MSS	0.1	MSS	0.1	MSS	0.1	MSS	0.133333	MSS	0.1
180512577T3	2M	Soft Tissue Sarcoma	pMMR	9.21	MSS	MSS	0.1	MSS	0.133333	MSS	0.2	MSS	0.3	MSS	0.233333
180512592T3	2M	Kidney Neoplasm	pMMR	16.74	MSS	MSS	0.166667	MSS	0.133333	MSS	0.166667	MSS	0.3	MSS	0.166667
180512593T3	2M	Pancreatic Cancer	pMMR	8.19	MSS	MSS	0.1	MSS	0.0666667	MSS	0.133333	MSS	0.266667	MSS	0.1
180512595T3	2M	Biliary, Gallbladder Cancer	pMMR	30.04	MSS	MSS	0.1	MSS	0.1	MSS	0.1	MSS	0.133333	MSS	0.2
180512596T3	2M	Pancreatic Cancer	pMMR	8.86	MSS	MSS	0.2	MSS	0.2	MSS	0.233333	MSS	0.2	MSS	0.166667
180512598T3	2M	Other Solid Tumor	pMMR	17.92	MSS	MSS	0.0666667	MSS	0.133333	MSS	0.333333	MSS	0.0666667	MSI-L	0.533333
180512614T3	2M	Biliary, Gallbladder Cancer	pMMR	9.36	MSS	MSS	0.133333	MSS	0.133333	MSS	0.133333	MSS	0.166667	MSS	0.1
180512629T3	2M	Other Solid Tumor	pMMR	17.24	MSS	MSS	0.166667	MSS	0.133333	MSS	0.166667	MSS	0.3	MSS	0.266667
180512631T3	2M	Colorectal Cancer	pMMR	10.83	MSS	MSS	0.2	MSS	0.2	MSS	0.2	MSS	0.3	MSS	0.266667
180512648T3	2M	Non-Small Cell Lung Cancer	pMMR	19.7	MSS	MSS	0.333333	MSS	0.333333	MSS	0.266667	MSS	0.2	MSS	0.2
180512696T3	2M	Other Solid Tumor	pMMR	12.29	MSS	MSS	0.2	MSS	0.2	MSI-L	0.4	MSS	0.1	MSS	0.333333
180512703T3	2M	Colorectal Cancer	pMMR	14.28	MSS	MSS	0.0666667	MSS	0.1	MSS	0.0666667	MSS	0.333333	MSS	0.2
180512710T3	2M	Colorectal Cancer	pMMR	8.86	MSS	MSS	0.166667	MSS	0.166667	MSS	0.166667	MSS	0.233333	MSS	0.233333
180512714T3	2M	Biliary, Gallbladder Cancer	pMMR	11.77	MSS	MSS	0.2	MSS	0.166667	MSS	0.2	MSS	0.266667	MSI-H	0.666667
180512720T3	2M	Gastric Carcinoma	pMMR	21.67	MSS	MSS	0.2	MSS	0.2	MSS	0.0666667	MSS	0.3	MSS	0.266667
180512725T3	2M	Colorectal Cancer	pMMR	11.33	MSS	MSS	0.266667	MSS	0.266667	MSS	0.266667	MSS	0.3	MSS	0.1
180512726T3	2M	Hepatocellular Carcinoma	pMMR	9.36	MSS	MSS	0.266667	MSS	0.266667	MSS	0.3	MSS	0.3	MSS	0.266667
180512727T3	2M	Hepatocellular Carcinoma	pMMR	9.85	MSS	MSS	0.133333	MSS	0.133333	MSS	0.1	MSS	0.0666667	MSS	0.2
180512729T3	2M	Biliary, Gallbladder Cancer	pMMR	12.8	MSS	MSS	0.2	MSS	0.166667	MSS	0.2	MSS	0.3	MSS	0.1
180512737T3	2M	Kidney Neoplasm	pMMR	21.17	MSS	MSS	0.166667	MSS	0.166667	MSS	0.166667	MSS	0.166667	MSS	0.2
180512738T3	2M	Renal Carcinoma	pMMR	18.2	MSS	MSS	0.0333333	MSS	0	MSS	0.1	MSS	0.0666667	MSS	0.0333333
180512741T3	2M	Other Solid Tumor	pMMR	14.85	MSS	MSS	0.0666667	MSS	0.0666667	MSS	0.233333	MSS	0.1	MSS	0.233333
180512743T3	2M	Pancreatic Cancer	pMMR	9.58	MSS	MSS	0.0333333	MSS	0.0333333	MSS	0.0333333	MSS	0.0333333	MSS	0.3
180512747T3	2M	Prostate Cancer	pMMR	7.39	MSS	MSS	0.1	MSS	0.1	MSS	0.133333	MSS	0.0666667	MSS	0.0666667
180512749T3	2M	Colorectal Cancer	pMMR	11.33	MSS	MSS	0	MSS	0	MSS	0.1	MSS	0.3	MSS	0.133333
180512754T3	2M	Colorectal Cancer	pMMR	22.65	MSS	MSS	0.0666667	MSS	0.0666667	MSS	0.133333	MSS	0.166667	MSS	0.0666667
180512755T3	2M	Colorectal Cancer	pMMR	15.76	MSS	MSS	0.133333	MSS	0.133333	MSS	0.166667	MSS	0.133333	MSS	0.166667
180513817A1T3	2M				MSI-H	MSI-H	0.966667	MSI-H	0.966667	MSI-H	0.966667	MSI-H	0.966667	MSI-H	1
180513957T3	2M	Colorectal Cancer	pMMR	12.31	MSS	MSS	0.133333	MSS	0.166667	MSS	0.1	MSS	0.2	MSS	0.166667
180514001T3	2M	Colorectal Cancer	pMMR	8.37	MSS	MSS	0.2	MSS	0.2	MSS	0.133333	MSS	0.166667	MSS	0.233333
180514006T3	2M	Non-Small Cell Lung Cancer	pMMR	17.92	MSS	MSS	0.0333333	MSS	0.0666667	MSS	0.133333	MSS	0.0666667	MSS	0.133333
180514012T3	2M	Kidney Neoplasm	pMMR	11.77	MSS	MSS	0.0666667	MSS	0.1	MSS	0.233333	MSS	0.1	MSS	0.2
180514027T3	2M	Small Cell Lung Cancer	pMMR	18.43	MSS	MSS	0.166667	MSS	0.166667	MSS	0.266667	MSS	0.266667	MSS	0.2
180514032T2	2M	Non-Small Cell Lung Cancer	pMMR	13.82	MSS	MSS	0.1	MSS	0.166667	MSS	0.3	MSS	0.266667	MSS	0.333333
180514054T3	2M	Non-Small Cell Lung Cancer	pMMR	15.26	MSS	MSS	0.1	MSS	0.1	MSS	0.133333	MSS	0.0666667	MSS	0.166667
180514108T3	2M	Colorectal Cancer	pMMR	12.8	MSS	MSS	0.166667	MSS	0.166667	MSS	0.233333	MSI-L	0.4	MSS	0.1
180514125T3	2M	Gastric Carcinoma	pMMR	5.63	MSS	MSS	0.1	MSS	0.1	MSS	0.1	MSS	0.166667	MSS	0.233333
180514133T1	2M	Gastric Carcinoma	pMMR	20.48	MSS	MSS	0.133333	MSS	0.166667	MSS	0.366667	MSI-L	0.4	MSS	0.166667
180514141T3	2M	Gastric Carcinoma	pMMR	11.26	MSS	MSS	0.133333	MSS	0.166667	MSS	0.166667	MSS	0.133333	MSS	0.166667
180514173T1	2M	Non-Small Cell Lung Cancer	pMMR	9.21	MSS	MSS	0.333333	MSI-L	0.5	MSI-L	0.466667	MSS	0.133333	MSS	0.166667
180514184T1	2M	Non-Small Cell Lung Cancer	pMMR	8.7	MSS	MSS	0.266667	MSS	0.266667	MSS	0.333333	MSI-L	0.4	MSS	0.366667
180514185T1	2M	Bone Neoplasm	pMMR	7.68	MSS	MSS	0.3	MSS	0.3	MSS	0.366667	MSS	0.3	MSI-L	0.466667
180514186T1	2M	Non-Small Cell Lung Cancer	pMMR	13.31	MSS	MSS	0.333333	MSS	0.333333	MSI-L	0.433333	MSI-H	0.633333	MSS	0.1
180514200T3	2M	Non-Small Cell Lung Cancer	pMMR	11.77	MSS	MSS	0.133333	MSS	0.166667	MSS	0.1	MSS	0.3	MSS	0.133333
180514202T3	2M	Breast Carcinoma	pMMR	12.8	MSS	MSS	0.1	MSS	0.1	MSS	0.166667	MSS	0.0333333	MSS	0.133333
180514221T3	2M	Kidney Neoplasm	pMMR	13.79	MSS	MSS	0.166667	MSS	0.166667	MSS	0.3	MSS	0.2	MSS	0.2
180514224T3	2M	Colorectal Cancer	pMMR	19.7	MSS	MSS	0.1	MSS	0.1	MSS	0.1	MSS	0.1	MSS	0.166667
180514235T3	2M	Prostate Cancer	pMMR	11.26	MSS	MSS	0.366667	MSS	0.133333	MSS	0.366667	MSS	0.266667	MSS	0.233333
180514250T3	2M	Bladder Cancer	pMMR	14.77	MSS	MSS	0.166667	MSS	0.166667	MSS	0.133333	MSS	0.166667	MSS	0.2
180514300T3	2M	Other Solid Tumor	pMMR	11.82	MSS	MSS	0.1	MSS	0.133333	MSS	0.166667	MSS	0.266667	MSS	0.233333
180514306T1	2M	Non-Small Cell Lung Cancer	pMMR	17.92	MSS	MSS	0.433333	MSI-L	0.433333	MSI-L	0.433333	MSS	0.3	MSI-L	0.433333
180514307T1	2M	Non-Small Cell Lung Cancer	pMMR	11.77	MSS	MSS	0	MSS	0	MSS	0.1	MSS	0.233333	MSS	0.2
180514308T1	2M	Non-Small Cell Lung Cancer	pMMR	7.68	MSS	MSS	0.0666667	MSS	0.0666667	MSS	0.0666667	MSS	0.233333	MSS	0.333333
180514359T3	2M	Non-Small Cell Lung Cancer	pMMR	9.73	MSS	MSS	0.266667	MSS	0.266667	MSS	0.166667	MSS	0.133333	MSS	0.333333
180514423T1	2M	Colorectal Cancer	pMMR	9.73	MSS	MSS	0.166667	MSS	0.166667	MSI-L	0.433333	MSS	0.333333	MSI-L	0.4
180514423T3	2M	Colorectal Cancer	pMMR	9.21	MSS	MSS	0.2	MSS	0.2	MSS	0.166667	MSS	0.1	MSS	0.2
180514434T3	2M	Hepatocellular Carcinoma	pMMR	20.19	MSS	MSS	0.433333	MSI-L	0.433333	MSI-L	0.533333	MSS	0.3	MSS	0.233333
180514552T1	2M	Kidney Neoplasm	pMMR	25.08	MSS	MSS	0.2	MSS	0.2	MSS	0.233333	MSS	0.166667	MSS	0.2
180515069T3	2M	Colorectal Cancer	pMMR	17.92	MSS	MSS	0.133333	MSS	0.2	MSS	0.166667	MSS	0.3	MSS	0.166667
180515090T3	2M	Biliary, Gallbladder Cancer	pMMR	21.5	MSS	MSS	0.3	MSS	0.3	MSS	0.233333	MSS	0.166667	MSS	0.333333
180515156T1	2M	Non-Small Cell Lung Cancer	pMMR	9.21	MSS	MSS	0.433333	MSI-L	0.433333	MSS	0.366667	MSI-L	0.466667	MSI-L	0.466667
180515257T1	2M	Non-Small Cell Lung Cancer	pMMR	36.86	MSS	MSS	0.266667	MSS	0.266667	MSS	0.3	MSS	0.233333	MSI-L	0.466667
180515428T1	2M	Colorectal Cancer	pMMR	13.82	MSS	MSS	0.166667	MSS	0.266667	MSS	0.133333	MSS	0.366667	MSS	0.233333
180515440T1	2M	Colorectal Cancer	pMMR	16.89	MSS	MSS	0.166667	MSS	0.166667	MSS	0.2	MSI-L	0.4	MSS	0.366667
180515441T1	2M	Gastric Carcinoma	pMMR	13.82	MSS	MSS	0.233333	MSS	0.266667	MSS	0.233333	MSS	0.166667	MSS	0.233333
180515554T2	2M	Cervical Cancer	pMMR	0	MSS	MSS	0.0666667	MSS	0.0666667	MSS	0.0666667	MSS	0.0666667	MSS	0.0333333
180515572T1	2M	Hepatocellular Carcinoma	pMMR	6.65	MSS	MSS	0.233333	MSS	0.266667	MSI-L	0.433333	MSS	0.0666667	MSI-L	0.5
180515925T4	2M	Gastric Carcinoma	pMMR	16.89	MSS	MSS	0.133333	MSS	0.233333	MSS	0.3	MSS	0.1	MSS	0.166667
180516117T1	2M	Non-Small Cell Lung Cancer	pMMR	7.17	MSS	MSS	0.1	MSS	0.1	MSS	0.166667	MSS	0.1	MSS	0.3
180516122T1	2M	Non-Small Cell Lung Cancer	pMMR	10.75	MSS	MSS	0.1	MSS	0.166667	MSS	0.1	MSS	0.0666667	MSS	0.233333
180516454T1	2M	Kidney Neoplasm	pMMR	11.77	MSS	MSS	0.2	MSS	0.2	MSS	0.233333	MSS	0.233333	MSS	0.333333
180516485T1	2M	Non-Small Cell Lung Cancer	pMMR	13.31	MSS	MSS	0.2	MSS	0.166667	MSS	0.233333	MSS	0.0333333	MSS	0.2
180516530T1	2M	Bladder Cancer	pMMR	21.5	MSS	MSS	0.133333	MSS	0.1	MSS	0.133333	MSS	0.366667	MSS	0.233333
180516723T3	2M	Non-Small Cell Lung Cancer	pMMR	8.7	MSS	MSS	0.133333	MSS	0.1	MSS	0.333333	MSS	0.1	MSS	0.1
180516725T1	2M	Non-Small Cell Lung Cancer	pMMR	10.24	MSS	MSS	0.1	MSS	0.0333333	MSS	0.0666667	MSS	0.0666667	MSS	0.133333
180516733T1	2M	Gastric Carcinoma	pMMR	11.26	MSS	MSS	0.3	MSI-L	0.4	MSS	0.266667	MSS	0.266667	MSS	0.2
180516861T3	2M	Non-Small Cell Lung Cancer	pMMR	8.19	MSS	MSS	0	MSS	0	MSS	0.133333	MSS	0.266667	MSS	0.0666667
180516872T1	2M	Small Cell Lung Cancer	pMMR	23.55	MSS	MSS	0.2	MSS	0.2	MSS	0.333333	MSS	0.166667	MSS	0.333333
180516881T1	2M	Kidney Neoplasm	pMMR	19.45	MSS	MSS	0.266667	MSS	0.266667	MSI-L	0.433333	MSS	0.266667	MSS	0.233333
180516958T3	2M	Gastric Carcinoma	pMMR	17.92	MSS	MSS	0.0666667	MSS	0.133333	MSS	0.1	MSS	0.233333	MSS	0.1
180516979T3	2M	Colorectal Cancer	pMMR	9.73	MSS	MSS	0.0666667	MSS	0.0333333	MSS	0.233333	MSS	0.133333	MSS	0.166667
180517030T3	2M	Kidney Neoplasm	pMMR	14.33	MSS	MSS	0.1	MSS	0.1	MSS	0.2	MSS	0.266667	MSS	0.3
180517031T3	2M	Miscellaneous Brain Tumor	pMMR	11.26	MSS	MSS	0.0333333	MSS	0	MSS	0.166667	MSS	0.133333	MSS	0.133333
180517114T3	2M	Prostate Cancer	pMMR	24.06	MSS	MSS	0.133333	MSS	0.133333	MSS	0.1	MSS	0.166667	MSS	0.233333
180517161T3	2M	Gastric Carcinoma	pMMR	15.36	MSS	MSS	0.0666667	MSS	0.233333	MSS	0.0666667	MSS	0.133333	MSS	0.1
180517187T1	2M	Non-Small Cell Lung Cancer	pMMR	30.2	MSS	MSS	0.133333	MSS	0.133333	MSS	0.166667	MSS	0.133333	MSS	0.2
180517193T3	2M	Colorectal Cancer	pMMR	12.29	MSS	MSS	0.133333	MSS	0.1	MSS	0.233333	MSS	0.1	MSI-L	0.433333
180517206T3	2M	Hepatocellular Carcinoma	pMMR	11.77	MSS	MSS	0.1	MSS	0.1	MSS	0.233333	MSS	0.1	MSS	0.166667
180517210T3	2M	Hepatocellular Carcinoma	pMMR	9.73	MSS	MSS	0.2	MSS	0.166667	MSS	0.1	MSS	0.1	MSS	0.233333
180517218T3	2M	Kidney Neoplasm	pMMR	12.31	MSS	MSS	0.166667	MSS	0.233333	MSS	0.233333	MSI-L	0.4	MSS	0.0666667
180517219T3	2M	Kidney Neoplasm	pMMR	17.92	MSS	MSS	0.133333	MSS	0.1	MSS	0.166667	MSS	0.133333	MSS	0.2
180517233T3	2M	Prostate Cancer	pMMR	14.28	MSS	MSS	0.0333333	MSS	0.0333333	MSS	0.0333333	MSS	0.333333	MSS	0.0666667
180517264T3	2M	Kidney Neoplasm	pMMR	13.31	MSS	MSS	0	MSS	0.1	MSS	0.1	MSS	0.3	MSS	0.1
180517269T3	2M	Kidney Neoplasm	pMMR	15.36	MSS	MSS	0.0666667	MSS	0.0666667	MSS	0.1	MSS	0.233333	MSS	0.266667
180517270T3	2M	Bladder Cancer	pMMR	17.92	MSS	MSS	0.133333	MSS	0.133333	MSS	0.166667	MSS	0.0333333	MSS	0.166667
180517270T3	2M	Bladder Cancer	pMMR	17.92	MSS	MSS	0.133333	MSS	0.133333	MSS	0.166667	MSS	0.0333333	MSS	0.166667
180517270T3	2M	Bladder Cancer	pMMR	35.32	MSS	MSS	0.133333	MSS	0.133333	MSS	0.166667	MSS	0.0333333	MSS	0.166667
180517270T3	2M	Bladder Cancer	pMMR	35.32	MSS	MSS	0.133333	MSS	0.133333	MSS	0.166667	MSS	0.0333333	MSS	0.166667
180517271T3	2M	Non-Small Cell Lung Cancer	pMMR	37.37	MSS	MSS	0.133333	MSS	0.2	MSS	0.333333	MSS	0.2	MSS	0.166667
180517276T1	2M	Kidney Neoplasm	pMMR	8.19	MSS	MSS	0.433333	MSI-L	0.4	MSI-L	0.4	MSI-H	0.6	MSS	0.366667
180517276T1	2M	Kidney Neoplasm	pMMR	8.19	MSS	MSS	0.433333	MSI-L	0.4	MSI-L	0.4	MSI-H	0.6	MSS	0.366667
180517276T1	2M	Kidney Neoplasm	pMMR	8.19	MSS	MSS	0.433333	MSI-L	0.4	MSI-L	0.4	MSI-H	0.6	MSS	0.366667
180517276T1	2M	Kidney Neoplasm	pMMR	8.19	MSS	MSS	0.433333	MSI-L	0.4	MSI-L	0.4	MSI-H	0.6	MSS	0.366667
180517291T1	2M	Non-Small Cell Lung Cancer	pMMR	18.43	MSS	MSS	0.4	MSI-L	0.4	MSI-L	0.533333	MSI-H	0.6	MSS	0.233333
180517305T3	2M	Non-Small Cell Lung Cancer	pMMR	7.88	MSS	MSS	0.1	MSS	0.1	MSS	0.133333	MSS	0.166667	MSS	0.0666667
180517308T3	2M	Non-Small Cell Lung Cancer	pMMR	19.7	MSS	MSS	0.266667	MSS	0.266667	MSS	0.266667	MSS	0.2	MSS	0.266667
180517323T3	2M	Hepatocellular Carcinoma	pMMR	9.85	MSS	MSS	0.133333	MSS	0.133333	MSS	0.133333	MSS	0.3	MSS	0.1
180517325T3	2M	Gastric Carcinoma	pMMR	11.33	MSS	MSS	0.1	MSS	0.1	MSS	0.0666667	MSS	0.1	MSS	0.166667
180517904T1	2M	Prostate Cancer	pMMR	10.24	MSS	MSS	0.166667	MSS	0.233333	MSS	0.166667	MSS	0.3	MSS	0.233333
180518080T1	2M	Soft Tissue Sarcoma	pMMR	28.67	MSS	MSS	0.1	MSS	0.1	MSS	0.133333	MSS	0.0666667	MSS	0.1
180518086T1	2M	Non-Small Cell Lung Cancer	pMMR	14.85	MSS	MSS	0.366667	MSS	0.366667	MSS	0.333333	MSI-L	0.4	MSI-L	0.4
180518140T1	2M	Kidney Neoplasm	pMMR	12.8	MSS	MSS	0.133333	MSS	0.1	MSS	0.133333	MSS	0.266667	MSS	0.233333
180518148T1	2M	Non-Small Cell Lung Cancer	pMMR	10.24	MSS	MSS	0.333333	MSS	0.3	MSS	0.2	MSS	0.333333	MSS	0.3
180518837T1	2M	Cervical Cancer	pMMR	15.87	MSS	MSS	0.333333	MSI-L	0.4	MSI-L	0.466667	MSS	0.266667	MSS	0.2
180518843T1	2M	Non-Small Cell Lung Cancer	pMMR	16.38	MSS	MSS	0.2	MSS	0.2	MSS	0.366667	MSS	0.2	MSI-L	0.566667
180519088T1	2M	Non-Small Cell Lung Cancer	pMMR	3.58	MSS	MSS	0.5	MSI-L	0.5	MSI-L	0.466667	MSI-L	0.433333	MSS	0.266667
180519088T1	2M	Non-Small Cell Lung Cancer	pMMR	3.58	MSS	MSS	0.5	MSI-L	0.5	MSI-L	0.466667	MSI-L	0.433333	MSS	0.266667
180519088T1	2M	Non-Small Cell Lung Cancer	pMMR	48.63	MSS	MSS	0.5	MSI-L	0.5	MSI-L	0.466667	MSI-L	0.433333	MSS	0.266667
180519088T1	2M	Non-Small Cell Lung Cancer	pMMR	48.63	MSS	MSS	0.5	MSI-L	0.5	MSI-L	0.466667	MSI-L	0.433333	MSS	0.266667
180519098T1	2M	Non-Small Cell Lung Cancer	pMMR	14.85	MSS	MSS	0.266667	MSS	0.266667	MSS	0.266667	MSS	0.266667	MSS	0.2
180519098T1	2M	Non-Small Cell Lung Cancer	pMMR	14.85	MSS	MSS	0.266667	MSS	0.266667	MSS	0.266667	MSS	0.266667	MSS	0.2
180519098T1	2M	Non-Small Cell Lung Cancer	pMMR	30.71	MSS	MSS	0.266667	MSS	0.266667	MSS	0.266667	MSS	0.266667	MSS	0.2
180519098T1	2M	Non-Small Cell Lung Cancer	pMMR	30.71	MSS	MSS	0.266667	MSS	0.266667	MSS	0.266667	MSS	0.266667	MSS	0.2
180519832T3	2M	Colorectal Cancer	pMMR	18.43	MSS	MSS	0.0333333	MSS	0.1	MSS	0.1	MSS	0.1	MSS	0.166667
180502697T3	2M	Bladder Cancer	pMMR	26.59	MSS	MSS	0.0666667	MSS	0.0666667	MSS	0.0666667	MSS	0.0666667	MSS	0
180502697T3	2M	Bladder Cancer	pMMR	26.59	MSS	MSS	0.0666667	MSS	0.0666667	MSS	0.0666667	MSS	0.0666667	MSS	0
180502697T3	2M	Bladder Cancer	pMMR	26.59	MSS	MSS	0.0666667	MSS	0.0666667	MSS	0.0666667	MSS	0.0666667	MSS	0
180502697T3	2M	Bladder Cancer	pMMR	26.59	MSS	MSS	0.0666667	MSS	0.0666667	MSS	0.0666667	MSS	0.0666667	MSS	0
180503874T4	2M	Non-Small Cell Lung Cancer	pMMR	9.58	MSS	MSS	0.133333	MSS	0.133333	MSS	0.0333333	MSS	0.166667	MSS	0.233333
180503926T1	2M	Non-Small Cell Lung Cancer	pMMR	13.79	MSS	MSS	0.133333	MSS	0.133333	MSS	0.1	MSS	0.1	MSS	0.2
180504137T3	2M	Non-Small Cell Lung Cancer	pMMR	12.8	MSS	MSS	0.133333	MSS	0.133333	MSS	0.133333	MSS	0.1	MSS	0.133333
180504137T3	2M	Non-Small Cell Lung Cancer	pMMR	12.8	MSS	MSS	0.133333	MSS	0.133333	MSS	0.133333	MSS	0.1	MSS	0.133333
180504137T3	2M	Non-Small Cell Lung Cancer	pMMR	12.8	MSS	MSS	0.133333	MSS	0.133333	MSS	0.133333	MSS	0.1	MSS	0.133333
180504137T3	2M	Non-Small Cell Lung Cancer	pMMR	12.8	MSS	MSS	0.133333	MSS	0.133333	MSS	0.133333	MSS	0.1	MSS	0.133333
180504322T3	2M	Renal Carcinoma	pMMR	20.59	MSS	MSS	0.166667	MSS	0.166667	MSS	0.1	MSS	0.1	MSS	0.133333
180504462T3	2M	Renal Carcinoma	pMMR	5.91	MSS	MSS	0.0666667	MSS	0.1	MSS	0.1	MSS	0.166667	MSS	0.0666667
180504462T3	2M	Renal Carcinoma	pMMR	5.91	MSS	MSS	0.0666667	MSS	0.1	MSS	0.1	MSS	0.166667	MSS	0.0666667
180504462T3	2M	Renal Carcinoma	pMMR	5.91	MSS	MSS	0.0666667	MSS	0.1	MSS	0.1	MSS	0.166667	MSS	0.0666667
180504462T3	2M	Renal Carcinoma	pMMR	5.91	MSS	MSS	0.0666667	MSS	0.1	MSS	0.1	MSS	0.166667	MSS	0.0666667
180504805T1	2M	Prostate Cancer	pMMR	19.2	MSS	MSS	0.2	MSS	0.2	MSS	0.2	MSS	0.233333	MSS	0.0666667
180504499T3	2M	Renal Carcinoma	pMMR	9.36	MSS	MSS	0.0333333	MSS	0.0333333	MSS	0.0333333	MSS	0.0333333	MSS	0.0666667
180509164T3	2M	Gastric Carcinoma	pMMR	13.29	MSS	MSS	0.133333	MSS	0.133333	MSS	0.133333	MSS	0.3	MSS	0.2
180504529T1	2M	Small Bowel Cancer	dMMR	72.38	MSI-H	MSI-H	0.966667	MSI-H	0.966667	MSI-H	0.966667	MSI-H	0.966667	MSI-H	0.866667
180504557T1	2M	Small Bowel Cancer		27.08	MSI-H	MSI-H	0.7	MSI-H	0.7	MSI-H	0.7	MSI-L	0.566667	MSI-H	0.633333
180504555T1	2M	Small Bowel Cancer	dMMR	25.11	MSI-H	MSI-H	0.9	MSI-H	0.9	MSI-H	0.9	MSI-H	0.8	MSI-H	0.733333
180514419T3	2M	Gastric Carcinoma	dMMR	68.08	MSI-H	MSI-H	0.966667	MSI-H	0.933333	MSI-H	0.966667	MSI-H	0.866667	MSI-H	0.9
180514132T3	2M	Colorectal Cancer	pMMR	76.27	MSI-H	MSI-H	0.966667	MSI-H	1	MSI-H	1	MSI-H	0.933333	MSI-H	0.966667
180516990T1	2M	Colorectal Cancer	-	66.55	MSI-H	MSI-H	0.933333	MSI-H	0.933333	MSI-H	0.9	MSI-H	0.866667	MSI-H	0.9
180523150T1	2M	Colorectal Cancer	-	29.69	MSI-H	MSI-H	0.833333	MSI-H	0.833333	MSI-H	0.833333	MSI-H	0.8	MSI-H	0.833333
180519018T1	2M	Colorectal Cancer	-	40.44	MSI-H	MSI-H	0.933333	MSI-H	0.933333	MSI-H	0.966667	MSI-H	0.966667	MSI-H	0.9
180512195T1	2M	Prostate Cancer	-	74.23	MSI-H	MSI-H	0.933333	MSI-H	0.866667	MSI-H	0.966667	MSI-H	0.9	MSI-H	0.766667
180517623T1	2M	Colorectal Cancer	-	44.02	MSI-H	MSI-H	1	MSI-H	1	MSI-H	1	MSI-H	0.966667	MSI-H	1
180514477T1	2M	Colorectal Cancer	-	49.41	MSI-H	MSI-H	0.666667	MSI-H	0.666667	MSI-H	0.666667	MSI-H	0.7	MSI-H	0.6
180524973T1	2M	Colorectal Cancer	-	57.56	MSI-H	MSI-H	0.8	MSI-H	0.8	MSI-H	0.833333	MSI-H	0.7	MSI-H	0.733333

## Sheet: Supplementary Table S4
sample	panel size	cancer type	MMR status	TMB	PCR_MSI	0.5Mstatus	1Mstatus	1.5Mstatus	0.5M_ratio	1M_ratio	1.5M_ratio	2M_ratio
180500415T3	2M	Renal Carcinoma	pMMR	5.42	MSS	MSS:100	MSS:100	MSS:100	1	1	1	1
180500417T3	2M	Breast Carcinoma	pMMR	15.87	MSS	MSS:96 MSI-L:4	MSS:98 MSI-L:2	MSS:100	1	1	1	1
180500471T3	2M	Colorectal Cancer	pMMR	12.8	MSS	MSS:96 MSI-L:4	MSS:98 MSI-L:2	MSS:100	1	1	1	1
180500919T1	2M	Colorectal Cancer	pMMR	16.25	MSS	MSS:99 MSI-L:1	MSS:100	MSS:100	1	1	1	1
180500986T3	2M	Renal Carcinoma	pMMR	3.45	MSS	MSS:100	MSS:100	MSS:100	1	1	1	1
180500999T3	2M	Kidney Neoplasm	pMMR	12.8	MSS	MSS:100	MSS:100	MSS:100	1	1	1	1
180501001T3	2M	Renal Carcinoma	pMMR	2.95	MSS	MSS:99 MSI-L:1	MSS:100	MSS:100	1	1	1	1
180501020T3	2M	Renal Carcinoma	pMMR	12.31	MSS	MSS:100	MSS:100	MSS:100	1	1	1	1
180501034T3	2M	Pancreatic Cancer	pMMR	4.43	MSS	MSS:100	MSS:100	MSS:100	1	1	1	1
180501109T3	2M	Non-Small Cell Lung Cancer	pMMR	20.19	MSS	MSS:100	MSS:100	MSS:100	1	1	1	1
180501133T3	2M	Colorectal Cancer	pMMR	9.36	MSS	MSS:98 MSI-L:2	MSS:100	MSS:100	1	1	1	1
180501144T3	2M	Colorectal Cancer	pMMR	5.42	MSS	MSS:98 MSI-L:2	MSS:100	MSS:100	1	1	1	1
180501159T3	2M	Colorectal Cancer	pMMR	9.85	MSS	MSS:98 MSI-L:2	MSS:100	MSS:100	1	1	1	1
180501484T1	2M	Colorectal Cancer	pMMR		MSS	MSS:74 MSI-L:21 MSI-H:5	MSS:81 MSI-L:18 MSI-H:1	MSS:85 MSI-L:15	0.95	0.99	1	1
180501553T1	2M	Prostate Cancer	pMMR	81.74	MSS	MSS:100	MSS:100	MSS:100	1	1	1	1
180501645T3	2M	Renal Carcinoma	pMMR	5.91	MSS	MSS:100	MSS:100	MSS:100	1	1	1	1
180501727T4	2M	Ovarian Cancer	pMMR	9.58	MSS	MSS:96 MSI-L:4	MSS:100	MSS:100	1	1	1	1
180502596T3	2M	Non-Small Cell Lung Cancer	pMMR	14.77	MSS	MSS:98 MSI-L:2	MSS:100	MSS:100	1	1	1	1
180503924T1	2M	Non-Small Cell Lung Cancer	pMMR	8.86	MSS	MSS:99 MSI-L:1	MSS:100	MSS:100	1	1	1	1
180503937T4	2M	Non-Small Cell Lung Cancer	pMMR	10.34	MSS	MSS:97 MSI-L:3	MSS:100	MSS:100	1	1	1	1
180503990T1	2M	Non-Small Cell Lung Cancer	pMMR	15.26	MSS	MSS:100	MSS:100	MSS:100	1	1	1	1
180504158T3	2M	Prostate Cancer	pMMR	5.42	MSS	MSS:100	MSS:100	MSS:100	1	1	1	1
180504185T1	2M	Colorectal Cancer	pMMR		MSS	MSS:89 MSI-L:9 MSI-H:2	MSS:95 MSI-L:5	MSS:98 MSI-L:2	0.98	1	1	1
180505597T3	2M	Pancreatic Cancer	pMMR	4.92	MSS	MSS:100	MSS:100	MSS:100	1	1	1	1
180505599T1	2M	Colorectal Cancer	pMMR	11.82	MSS	MSS:100	MSS:100	MSS:100	1	1	1	1
180508044T3	2M	Kidney Neoplasm	pMMR	10.75	MSS	MSS:98 MSI-L:2	MSS:100	MSS:100	1	1	1	1
180508068T3	2M	Colorectal Cancer	pMMR	32.76	MSS	MSS:95 MSI-L:4 MSI-H:1	MSS:100	MSS:100	0.99	1	1	1
180508456T1	2M	Ovarian Cancer	pMMR	45.56	MSS	MSS:92 MSI-L:8	MSS:94 MSI-L:6	MSS:99 MSI-L:1	1	1	1	1
180508991T1	2M	Colorectal Cancer	dMMR	97	MSI-H	MSI-H:99 MSI-L:1	MSI-H:100	MSI-H:100	0.99	1	1	1
180509061T3	2M	Bladder Cancer	pMMR	25.86	MSS	MSS:100	MSS:100	MSS:100	1	1	1	1
180509157T3	2M	Bladder Cancer	pMMR	29.21	MSS	MSS:97 MSI-L:3	MSI-L:2 MSS:98	MSS:100	1	1	1	1
180509162T3	2M	Non-Small Cell Lung Cancer	pMMR	6.4	MSS	MSS:100	MSS:100	MSS:100	1	1	1	1
180509207T3	2M	Other Solid Tumor	pMMR	13.89	MSS	MSS:100	MSS:100	MSS:100	1	1	1	1
180509262T3	2M	Bladder Cancer	pMMR	32.01	MSS	MSS:96 MSI-L:4	MSS:99 MSI-L:1	MSS:100	1	1	1	1
180509264T3	2M	Hepatocellular Carcinoma	pMMR	9.73	MSS	MSS:97 MSI-L:3	MSS:100	MSS:100	1	1	1	1
180509272T3	2M	Gastric Carcinoma	pMMR	16.25	MSS	MSS:97 MSI-L:2 MSI-H:1	MSS:100	MSS:100	0.99	1	1	1
180509285T3	2M	Other Solid Tumor	pMMR	9.58	MSS	MSS:100	MSS:100	MSS:100	1	1	1	1
180509287T3	2M	Non-Small Cell Lung Cancer	pMMR	11.82	MSS	MSS:79 MSI-L:15 MSI-H:6	MSS:85 MSI-L:15	MSS:88 MSI-L:12	0.94	1	1	1
180509378T3	2M	Renal Carcinoma	pMMR	12.93	MSS	MSS:100	MSS:100	MSS:100	1	1	1	1
180509395T3	2M	Non-Small Cell Lung Cancer	pMMR	12.8	MSS	MSS:98 MSI-L:2	MSS:100	MSS:100	1	1	1	1
180510825T1	2M	Breast Carcinoma	pMMR	11.26	MSS	MSI-L:17 MSS:79 MSI-H:4	MSS:94 MSI-L:6	MSS:97 MSI-L:3	0.96	1	1	1
180512523T3	2M	Adrenocortical Carcinoma	pMMR	23.14	MSS	MSS:91 MSI-L:8 MSI-H:1	MSS:96 MSI-L:4	MSS:98 MSI-L:2	0.99	1	1	1
180512524T3	2M	Kidney Neoplasm	pMMR	14.33	MSS	MSS:100	MSS:100	MSS:100	1	1	1	1
180512579T3	2M	Kidney Neoplasm	pMMR	14.28	MSS	MSS:89 MSI-L:10 MSI-H:1	MSS:85 MSI-L:15	MSS:94 MSI-L:6	0.99	1	1	1
180512623T1	2M	Osteosarcoma	pMMR	6.65	MSS	MSS:90 MSI-L:9 MSI-H:1	MSS:98 MSI-L:2	MSS:98 MSI-L:2	0.99	1	1	1
180512672T3	2M	Bone Neoplasm	pMMR	6.23	MSS	MSS:98 MSI-L:2	MSS:100	MSS:100	1	1	1	1
180512691T3	2M	Colorectal Cancer	pMMR	11.77	MSS	MSS:99 MSI-L:1	MSS:100	MSS:100	1	1	1	1
180512707T3	2M	Gastric Carcinoma	pMMR	15.36	MSS	MSS:99 MSI-L:1	MSS:100	MSS:100	1	1	1	1
180512719T3	2M	Colorectal Cancer	pMMR	10.34	MSS	MSS:100	MSS:100	MSS:100	1	1	1	1
180513549T3	2M	Pancreatic Cancer	pMMR	11.26	MSS	MSS:99 MSI-L:1	MSS:100	MSS:100	1	1	1	1
180514007T3	2M	Kidney Neoplasm	pMMR	20.99	MSS	MSS:95 MSI-L:5	MSS:100	MSS:100	1	1	1	1
180514140T3	2M	Gastric Carcinoma	pMMR	19.45	MSS	MSS:97 MSI-L:3	MSS:98 MSI-L:2	MSS:100	1	1	1	1
180514183T1	2M	Non-Small Cell Lung Cancer	pMMR	7.68	MSS	MSS:90 MSI-H:1 MSI-L:9	MSS:97 MSI-L:3	MSS:99 MSI-L:1	0.99	1	1	1
180514198T3	2M	Kidney Neoplasm	pMMR	11.82	MSS	MSS:94 MSI-L:6	MSS:100	MSS:100	1	1	1	1
180514223T3	2M	Colorectal Cancer	pMMR	14.28	MSS	MSS:86 MSI-L:11 MSI-H:3	MSS:95 MSI-L:5	MSS:99 MSI-L:1	0.97	1	1	1
180514322T2	2M	Non-Small Cell Lung Cancer	pMMR	22.65	MSS	MSS:94 MSI-L:5 MSI-H:1	MSS:99 MSI-L:1	MSS:100	0.99	1	1	1
180514377T2	2M	Non-Small Cell Lung Cancer	pMMR	3.07	MSS	MSS:97 MSI-L:3	MSS:96 MSI-L:4	MSS:100	1	1	1	1
180514435T3	2M	Kidney Neoplasm	pMMR	14.33	MSS	MSS:97 MSI-L:3	MSS:100	MSS:100	1	1	1	1
180514436T3	2M	Kidney Neoplasm	pMMR	22.65	MSS	MSS:94 MSI-L:6	MSS:94 MSI-L:6	MSS:100	1	1	1	1
180515105T1	2M	Bladder Cancer	pMMR	162.27	MSS	MSS:73 MSI-L:23 MSI-H:4	MSI-L:10 MSS:89 MSI-H:1	MSS:93 MSI-L:7	0.96	0.99	1	1
180515200T2	2M	Biliary, Gallbladder Cancer	pMMR	20.99	MSS	MSS:90 MSI-L:9 MSI-H:1	MSS:93 MSI-L:7	MSS:99 MSI-L:1	0.99	1	1	1
180515364T1	2M	Prostate Cancer	pMMR	13.31	MSS	MSS:100	MSS:100	MSS:100	1	1	1	1
180515418T1	2M	Colorectal Cancer	dMMR	52.21	MSI-H	MSI-H:97 MSI-L:2 MSS:1	MSI-H:98 MSI-L:2	MSI-H:99 MSI-L:1	0.97	0.98	0.99	1
180515425T1	2M	Gastric Carcinoma	pMMR	16.38	MSS	MSS:96 MSI-L:4	MSS:99 MSI-L:1	MSS:100	1	1	1	1
180515926T1	2M	Breast Carcinoma	pMMR	19.45	MSS	MSS:69 MSI-L:30 MSI-H:1	MSS:81 MSI-L:17 MSI-H:2	MSS:81 MSI-L:19	0.99	0.98	1	1
180516278T2	2M	Hepatocellular Carcinoma	pMMR	4.61	MSS	MSS:100	MSS:100	MSS:100	1	1	1	1
180516278T2	2M	Hepatocellular Carcinoma	pMMR	4.61	MSS	MSS:100	MSS:100	MSS:100	1	1	1	1
180516278T2	2M	Hepatocellular Carcinoma	pMMR	0.51	MSS	MSS:100	MSS:100	MSS:100	1	1	1	1
180516278T2	2M	Hepatocellular Carcinoma	pMMR	0.51	MSS	MSS:100	MSS:100	MSS:100	1	1	1	1
180516505T3	2M	Non-Small Cell Lung Cancer	pMMR	20.68	MSS	MSS:93 MSI-L:7	MSS:99 MSI-L:1	MSS:100	1	1	1	1
180516957T3	2M	Gastric Carcinoma	pMMR	13.82	MSS	MSS:100	MSS:100	MSS:100	1	1	1	1
180516985T3	2M	Colorectal Cancer	pMMR	13.82	MSS	MSS:94 MSI-L:6	MSS:98 MSI-L:2	MSS:100	1	1	1	1
180517204T3	2M	Hepatocellular Carcinoma	pMMR	14.33	MSS	MSS:96 MSI-L:3 MSI-H:1	MSI-L:1 MSS:99	MSS:100	0.99	1	1	1
180517285T3	2M	Melanoma	pMMR	9.21	MSS	MSS:100	MSS:100	MSS:100	1	1	1	1
180517315T3	2M	Colorectal Cancer	pMMR	20.19	MSS	MSS:97 MSI-L:2 MSI-H:1	MSS:100	MSS:100	0.99	1	1	1
180517328T3	2M	Colorectal Cancer	pMMR	9.36	MSS	MSS:98 MSI-L:2	MSS:100	MSS:100	1	1	1	1
180517816T1	2M	Skin Cancer, Non-Melanoma	pMMR	12.29	MSS	MSS:98 MSI-L:2	MSS:100	MSS:100	1	1	1	1
180517817T1	2M	Non-Small Cell Lung Cancer	pMMR	4.61	MSS	MSS:85 MSI-L:12 MSI-H:3	MSS:91 MSI-L:8 MSI-H:1	MSS:92 MSI-L:8	0.97	0.99	1	1
180517905T1	2M	Colorectal Cancer	pMMR	11.77	MSS	MSS:93 MSI-L:7	MSS:97 MSI-L:3	MSS:98 MSI-L:2	1	1	1	1
180517940T2	2M	Non-Small Cell Lung Cancer	pMMR	11.77	MSS	MSS:100	MSS:100	MSS:100	1	1	1	1
180518044T1	2M	Biliary, Gallbladder Cancer	pMMR	4.61	MSS	MSI-L:24 MSI-H:6 MSS:70	MSS:79 MSI-L:20 MSI-H:1	MSS:84 MSI-L:15 MSI-H:1	0.94	0.99	0.99	1
180518072T1	2M	Kidney Neoplasm	pMMR	122.34	MSS	MSS:99 MSI-L:1	MSS:99 MSI-L:1	MSS:100	1	1	1	1
180518088T1	2M	Non-Small Cell Lung Cancer	pMMR	18.43	MSS	MSS:85 MSI-L:14 MSI-H:1	MSS:96 MSI-L:3 MSI-H:1	MSS:99 MSI-L:1	0.99	0.99	1	1
180519114T1	2M	Non-Small Cell Lung Cancer	pMMR	10.24	MSS	MSS:95 MSI-L:5	MSS:100	MSS:100	1	1	1	1
180519125T1	2M	Non-Small Cell Lung Cancer	pMMR	4.1	MSS	MSS:98 MSI-L:2	MSS:100	MSS:100	1	1	1	1
180500363T1	2M	Gastric Carcinoma	pMMR	2.46	MSS	MSS:97 MSI-L:3	MSS:100	MSS:100	1	1	1	1
180500452T1	2M	Non-Small Cell Lung Cancer	pMMR	7.39	MSS	MSI-L:12 MSS:86 MSI-H:2	MSS:88 MSI-L:12	MSS:98 MSI-L:2	0.98	1	1	1
180500453T1	2M	Non-Small Cell Lung Cancer	pMMR	18.71	MSS	MSS:92 MSI-L:7 MSI-H:1	MSS:100	MSS:100	0.99	1	1	1
180500473T3	2M	Renal Carcinoma	pMMR	2.46	MSS	MSS:100	MSS:100	MSS:100	1	1	1	1
180500477T3	2M	Renal Carcinoma	pMMR	5.42	MSS	MSS:100	MSS:100	MSS:100	1	1	1	1
180500499T3	2M	Non-Small Cell Lung Cancer	pMMR	11.82	MSS	MSS:99 MSI-L:1	MSS:100	MSS:100	1	1	1	1
180500659T1	2M	Non-Small Cell Lung Cancer	pMMR	19.7	MSS	MSS:97 MSI-L:3	MSS:100	MSS:100	1	1	1	1
180500920T1	2M	Colorectal Cancer	dMMR	105.36	MSI-H	MSI-H:99 MSI-L:1	MSI-H:100	MSI-H:100	0.99	1	1	1
180500928T3	2M	Prostate Cancer	pMMR	1.97	MSS	MSS:100	MSS:100	MSS:100	1	1	1	1
180500976T3	2M	Non-Small Cell Lung Cancer	pMMR	6.4	MSS	MSS:100	MSS:100	MSS:100	1	1	1	1
180500979T3	2M	Renal Carcinoma	pMMR		MSS	MSS:96 MSI-L:4	MSS:100	MSS:100	1	1	1	1
180500989T3	2M	Non-Small Cell Lung Cancer	pMMR	30.53	MSS	MSS:91 MSI-L:8 MSI-H:1	MSS:100	MSS:99 MSI-L:1	0.99	1	1	1
180500995T3	2M	Colorectal Cancer	pMMR	9.85	MSS	MSS:100	MSS:100	MSS:100	1	1	1	1
180501000T3	2M	Renal Carcinoma	pMMR	5.42	MSS	MSS:100	MSS:100	MSS:100	1	1	1	1
180501028T3	2M	Non-Small Cell Lung Cancer	pMMR	13.79	MSS	MSS:86 MSI-L:10 MSI-H:4	MSS:86 MSI-L:13 MSI-H:1	MSS:96 MSI-L:4	0.96	0.99	1	1
180501063T3	2M	Other Solid Tumor	pMMR	1.97	MSS	MSS:99 MSI-L:1	MSS:100	MSS:100	1	1	1	1
180501099T3	2M	Gastric Carcinoma	pMMR	15.76	MSS	MSS:100	MSS:99 MSI-L:1	MSS:100	1	1	1	1
180501101T3	2M	Colorectal Cancer	pMMR	271.06	MSS	MSS:99 MSI-L:1	MSS:100	MSS:100	1	1	1	1
180501102T3	2M	Gastric Carcinoma	pMMR	23.04	MSS	MSS:100	MSS:100	MSS:100	1	1	1	1
180501110T3	2M	Non-Small Cell Lung Cancer	pMMR	23.63	MSS	MSS:100	MSS:100	MSS:100	1	1	1	1
180501115T3	2M	Prostate Cancer	pMMR	4.92	MSS	MSS:100	MSS:100	MSS:100	1	1	1	1
180501118T3	2M	Prostate Cancer	pMMR	5.42	MSS	MSS:100	MSS:100	MSS:100	1	1	1	1
180501123T3	2M	Prostate Cancer	pMMR	3.45	MSS	MSS:100	MSS:100	MSS:100	1	1	1	1
180501140T1	2M	Colorectal Cancer	pMMR	13.29	MSS	MSS:100	MSS:100	MSS:100	1	1	1	1
180501162T3	2M	Gallbladder Carcinoma	pMMR	3.45	MSS	MSS:100	MSS:100	MSS:100	1	1	1	1
180501163T3	2M	Gallbladder Carcinoma	pMMR	5.42	MSS	MSS:100	MSS:100	MSS:100	1	1	1	1
180501288T1	2M	Colorectal Cancer	pMMR	15.76	MSS	MSI-L:11 MSS:88 MSI-H:1	MSS:98 MSI-L:2	MSS:99 MSI-L:1	0.99	1	1	1
180501290T1	2M	Corpus Carcinoma	pMMR		MSS	MSS:97 MSI-L:3	MSS:100	MSS:100	1	1	1	1
180501307T3	2M	Other Solid Tumor	pMMR	7.39	MSS	MSS:95 MSI-L:5	MSS:94 MSI-L:6	MSS:100	1	1	1	1
180501311T1	2M	Colorectal Cancer	pMMR	5.91	MSS	MSS:96 MSI-L:4	MSS:100	MSS:100	1	1	1	1
180501436T1	2M	Other Solid Tumor	pMMR	4.92	MSS	MSS:98 MSI-L:2	MSS:100	MSS:100	1	1	1	1
180501485T1	2M	Non-Small Cell Lung Cancer	pMMR	12.8	MSS	MSS:99 MSI-L:1	MSS:100	MSS:100	1	1	1	1
180501514T1	2M	Gallbladder Carcinoma	pMMR	3.45	MSS	MSS:99 MSI-L:1	MSS:100	MSS:100	1	1	1	1
180501521T1	2M	Colorectal Cancer	pMMR	17.92	MSS	MSS:68 MSI-L:28 MSI-H:4	MSS:78 MSI-L:19 MSI-H:3	MSS:87 MSI-H:1 MSI-L:12	0.96	0.97	0.99	1
180501540T1	2M	Colorectal Cancer	pMMR	22.16	MSS	MSS:100	MSS:100	MSS:100	1	1	1	1
180501556T1	2M	Bladder Cancer	pMMR	7.68	MSS	MSS:88 MSI-L:11 MSI-H:1	MSI-L:8 MSS:92	MSS:93 MSI-L:7	0.99	1	1	1
180501579T3	2M	Prostate Cancer	pMMR	4.43	MSS	MSS:100	MSS:100	MSS:100	1	1	1	1
180501581T3	2M	Bladder Cancer	pMMR	21.17	MSS	MSS:100	MSS:100	MSS:100	1	1	1	1
180501582T3	2M	Prostate Cancer	pMMR	4.43	MSS	MSS:99 MSI-L:1	MSS:100	MSS:100	1	1	1	1
180501641T1	2M	Non-Small Cell Lung Cancer	pMMR	3.94	MSS	MSS:100	MSS:100	MSS:100	1	1	1	1
180501646T3	2M	Renal Carcinoma	pMMR	4.43	MSS	MSS:96 MSI-L:4	MSS:98 MSI-L:2	MSS:100	1	1	1	1
180501671T1	2M	Gastric Carcinoma	pMMR	12.31	MSS	MSS:100	MSS:100	MSS:100	1	1	1	1
180501708T1	2M	Melanoma	pMMR	35.45	MSS	MSS:99 MSI-L:1	MSS:100	MSS:100	1	1	1	1
180501746T1	2M	Gastric Carcinoma	pMMR	11.82	MSS	MSS:100	MSS:100	MSS:100	1	1	1	1
180501768T1	2M	Colorectal Cancer	pMMR	11.77	MSS	MSS:79 MSI-L:20 MSI-H:1	MSI-L:8 MSS:92	MSS:95 MSI-L:5	0.99	1	1	1
180501823T1	2M	Hepatocellular Carcinoma	pMMR	16.25	MSS	MSS:98 MSI-L:2	MSS:100	MSS:100	1	1	1	1
180501845T1	2M	Non-Small Cell Lung Cancer	pMMR	11.33	MSS	MSS:98 MSI-L:2	MSS:100	MSS:100	1	1	1	1
180501876T1	2M	Non-Small Cell Lung Cancer	pMMR	15.26	MSS	MSS:99 MSI-L:1	MSS:100	MSS:100	1	1	1	1
180501950T1	2M	Renal Carcinoma	pMMR	5.91	MSS	MSS:94 MSI-L:6	MSS:99 MSI-L:1	MSS:100	1	1	1	1
180501953T1	2M	Renal Carcinoma	pMMR	8.86	MSS	MSS:100	MSS:100	MSS:100	1	1	1	1
180502176T3	2M	Renal Carcinoma	pMMR	2.95	MSS	MSS:98 MSI-L:1 MSI-H:1	MSS:100	MSS:100	0.99	1	1	1
180502473T1	2M	Non-Small Cell Lung Cancer	pMMR	14.28	MSS	MSS:100	MSS:100	MSS:100	1	1	1	1
180502559T3	2M	Prostate Cancer	pMMR	10.83	MSS	MSS:100	MSS:100	MSS:100	1	1	1	1
180502591T1	2M	Ovarian Cancer	pMMR	8.37	MSS	MSS:100	MSS:100	MSS:100	1	1	1	1
180502592T1	2M	Non-Small Cell Lung Cancer	pMMR	24.13	MSS	MSS:100	MSS:100	MSS:100	1	1	1	1
180502593T3	2M	Non-Small Cell Lung Cancer	pMMR	28.07	MSS	MSS:99 MSI-L:1	MSS:100	MSS:100	1	1	1	1
180502649T3	2M	Prostate Cancer	pMMR	4.43	MSS	MSS:98 MSI-L:2	MSS:99 MSI-L:1	MSS:100	1	1	1	1
180502689T1	2M	Bladder Cancer	pMMR	35.45	MSS	MSS:100	MSS:99 MSI-L:1	MSS:99 MSI-L:1	1	1	1	1
180502689T3	2M	Bladder Cancer	pMMR	2.46	MSS	MSS:100	MSS:100	MSS:100	1	1	1	1
180502696T3	2M	Prostate Cancer	pMMR	4.43	MSS	MSS:100	MSS:100	MSS:100	1	1	1	1
180502705T3	2M	Colorectal Cancer	pMMR	3.94	MSS	MSS:100	MSS:100	MSS:100	1	1	1	1
180502710T3	2M	Renal Carcinoma	pMMR	4.92	MSS	MSS:100	MSS:100	MSS:100	1	1	1	1
180502718T3	2M	Renal Carcinoma	pMMR	5.91	MSS	MSS:99 MSI-L:1	MSS:100	MSS:100	1	1	1	1
180502720T3	2M	Renal Carcinoma	pMMR	3.45	MSS	MSS:100	MSS:100	MSS:100	1	1	1	1
180502727T3	2M	Renal Carcinoma	pMMR	17.23	MSS	MSS:100	MSS:100	MSS:100	1	1	1	1
180502736T3	2M	Kidney Neoplasm	pMMR	15.76	MSS	MSS:94 MSI-L:6	MSS:100	MSS:100	1	1	1	1
180502746T3	2M	Prostate Cancer	pMMR	8.62	MSS	MSS:70 MSI-L:26 MSI-H:4	MSS:80 MSI-L:19 MSI-H:1	MSS:91 MSI-L:9	0.96	0.99	1	1
180502799T3	2M	Other Solid Tumor	pMMR	11.33	MSS	MSS:100	MSS:100	MSS:100	1	1	1	1
180502819T1	2M	Renal Carcinoma	pMMR	9.85	MSS	MSS:100	MSS:100	MSS:100	1	1	1	1
180502929T1	2M	Non-Small Cell Lung Cancer	pMMR	30.53	MSS	MSS:100	MSS:100	MSS:100	1	1	1	1
180503347T1	2M	Nasopharynx Cancer	pMMR	26.1	MSS	MSS:100	MSS:100	MSS:100	1	1	1	1
180503350T1	2M	Renal Carcinoma	pMMR	13.29	MSS	MSS:100	MSS:100	MSS:100	1	1	1	1
180503351T1	2M	Ovarian Cancer	pMMR	12.8	MSS	MSS:96 MSI-L:4	MSS:99 MSI-L:1	MSS:100	1	1	1	1
180503632T1	2M	Gastric Carcinoma	pMMR	16.74	MSS	MSS:100	MSS:100	MSS:100	1	1	1	1
180503672T1	2M	Renal Carcinoma	pMMR	15.76	MSS	MSS:99 MSI-L:1	MSS:100	MSS:100	1	1	1	1
180503685T4	2M	Non-Small Cell Lung Cancer	pMMR	29.69	MSS	MSS:96 MSI-H:1 MSI-L:3	MSS:98 MSI-L:2	MSS:100	0.99	1	1	1
180503727T1	2M	Other Solid Tumor	pMMR	6.89	MSS	MSS:100	MSS:100	MSS:100	1	1	1	1
180503778T1	2M	Bladder Cancer	pMMR	20.99	MSS	MSS:93 MSI-L:5 MSI-H:2	MSS:98 MSI-L:2	MSS:98 MSI-L:2	0.98	1	1	1
180503801T1	2M	Colorectal Cancer	pMMR	12.31	MSS	MSS:98 MSI-L:2	MSS:100	MSS:100	1	1	1	1
180503808T1	2M	Non-Small Cell Lung Cancer	pMMR	13.29	MSS	MSS:100	MSS:100	MSS:100	1	1	1	1
180503816T1	2M	Colorectal Cancer	pMMR	13.29	MSS	MSS:100	MSS:100	MSS:100	1	1	1	1
180503890T1	2M	Other Solid Tumor	pMMR	12.8	MSS	MSS:99 MSI-L:1	MSS:100	MSS:100	1	1	1	1
180503932T1	2M	Other Solid Tumor	pMMR	16.25	MSS	MSS:100	MSS:100	MSS:100	1	1	1	1
180503955T1	2M	Non-Small Cell Lung Cancer	pMMR	12.31	MSS	MSS:100	MSS:100	MSS:100	1	1	1	1
180503960T1	2M	Prostate Cancer	pMMR	21.17	MSS	MSI-L:12 MSS:86 MSI-H:2	MSS:95 MSI-L:5	MSS:95 MSI-L:5	0.98	1	1	1
180503976T1	2M	Non-Small Cell Lung Cancer	pMMR	9.85	MSS	MSS:100	MSS:100	MSS:100	1	1	1	1
180503986T1	2M	Nasopharynx Cancer	pMMR	41.36	MSS	MSS:69 MSI-L:30 MSI-H:1	MSS:73 MSI-L:27	MSS:81 MSI-L:19	0.99	1	1	1
180503994T1	2M	Non-Small Cell Lung Cancer	pMMR	28.67	MSS	MSS:96 MSI-L:4	MSS:99 MSI-L:1	MSS:100	1	1	1	1
180503996T1	2M	Colorectal Cancer	pMMR	11.82	MSS	MSS:99 MSI-L:1	MSS:100	MSS:100	1	1	1	1
180504034T3	2M	Renal Carcinoma	pMMR	10.34	MSS	MSS:100	MSS:100	MSS:100	1	1	1	1
180504036T3	2M	Non-Small Cell Lung Cancer	pMMR	11.82	MSS	MSS:100	MSS:100	MSS:100	1	1	1	1
180504040T3	2M	Hepatocellular Carcinoma	pMMR	10.83	MSS	MSS:99 MSI-L:1	MSS:100	MSS:100	1	1	1	1
180504043T3	2M	Bladder Cancer	pMMR	6.4	MSS	MSS:98 MSI-L:2	MSS:100	MSS:100	1	1	1	1
180504144T3	2M	Renal Carcinoma	pMMR	2.95	MSS	MSS:96 MSI-H:1 MSI-L:3	MSS:98 MSI-L:2	MSS:100	0.99	1	1	1
180504163T1	2M	Non-Small Cell Lung Cancer	pMMR	17.23	MSS	MSS:100	MSS:100	MSS:100	1	1	1	1
180504179T3	2M	Colorectal Cancer	pMMR	14.77	MSS	MSS:86 MSI-L:11 MSI-H:3	MSS:99 MSI-L:1	MSS:100	0.97	1	1	1
180504324T3	2M	Prostate Cancer	pMMR	9.85	MSS	MSS:97 MSI-L:2 MSI-H:1	MSS:99 MSI-L:1	MSS:100	0.99	1	1	1
180504325T3	2M	CUP	pMMR	18.68	MSS	MSS:98 MSI-L:2	MSS:100	MSS:100	1	1	1	1
180504435T3	2M	Non-Small Cell Lung Cancer	pMMR	5.42	MSS	MSS:99 MSI-L:1	MSS:100	MSS:100	1	1	1	1
180504436T3	2M	Renal Carcinoma	pMMR	9.58	MSS	MSS:100	MSS:100	MSS:100	1	1	1	1
180504463T1	2M	Other Solid Tumor	pMMR	18.22	MSS	MSS:99 MSI-L:1	MSS:100	MSS:100	1	1	1	1
180504498T3	2M	Renal Carcinoma	pMMR	4.92	MSS	MSS:100	MSS:100	MSS:100	1	1	1	1
180505027T1	2M	Non-Small Cell Lung Cancer	pMMR	14.33	MSS	MSS:99 MSI-L:1	MSS:100	MSS:100	1	1	1	1
180505080T3	2M	Renal Carcinoma	pMMR	9.1	MSS	MSS:100	MSS:100	MSS:100	1	1	1	1
180505106T1	2M	Gastric Carcinoma	pMMR	86.2	MSI-H	MSI-H:77 MSI-L:19 MSS:4	MSI-L:32 MSI-H:65 MSS:3	MSI-H:78 MSI-L:22	0.77	0.65	0.78	1
180505198T1	2M	Colorectal Cancer	pMMR	3.45	MSS	MSS:100	MSS:100	MSS:100	1	1	1	1
180505198T1	2M	Colorectal Cancer	pMMR	3.45	MSS	MSS:100	MSS:100	MSS:100	1	1	1	1
180505198T1	2M	Colorectal Cancer	pMMR	3.45	MSS	MSS:100	MSS:100	MSS:100	1	1	1	1
180505198T1	2M	Colorectal Cancer	pMMR	3.45	MSS	MSS:100	MSS:100	MSS:100	1	1	1	1
180505212T3	2M	Renal Carcinoma	pMMR	10.54	MSS	MSS:98 MSI-L:2	MSS:100	MSS:100	1	1	1	1
180507493T1	2M	Non-Small Cell Lung Cancer	pMMR	27.13	MSS	MSI-H:32 MSI-L:34 MSS:34	MSI-L:46 MSS:35 MSI-H:19	MSI-L:61 MSS:25 MSI-H:14	0.68	0.81	0.86	1
180508017T3	2M	Non-Small Cell Lung Cancer	pMMR	27.57	MSS	MSS:96 MSI-L:4	MSS:100	MSS:100	1	1	1	1
180508031T3	2M	Kidney Neoplasm	pMMR	15.87	MSS	MSS:96 MSI-L:4	MSS:100	MSS:100	1	1	1	1
180508051T3	2M	Kidney Neoplasm	pMMR	5.42	MSS	MSS:99 MSI-L:1	MSS:100	MSS:100	1	1	1	1
180508067T3	2M	Bladder Cancer	pMMR	31.74	MSS	MSS:96 MSI-L:4	MSS:97 MSI-L:3	MSS:100	1	1	1	1
180508315T4	2M	Bladder Cancer	pMMR	15.8	MSS	MSS:99 MSI-L:1	MSS:100	MSS:100	1	1	1	1
180508448T3	2M	Non-Small Cell Lung Cancer	pMMR	19.45	MSS	MSS:99 MSI-L:1	MSS:100	MSS:100	1	1	1	1
180508497T4	2M	Breast Carcinoma	pMMR	7.39	MSS	MSS:100	MSS:99 MSI-L:1	MSS:100	1	1	1	1
180508657T1	2M	Breast Carcinoma	pMMR	26.62	MSS	MSS:55 MSI-L:33 MSI-H:12	MSS:57 MSI-L:42 MSI-H:1	MSI-L:46 MSS:53 MSI-H:1	0.88	0.99	0.99	1
180508796T1	2M	Bladder Cancer	pMMR	14.33	MSS	MSS:81 MSI-L:19	MSS:97 MSI-L:3	MSS:97 MSI-L:3	1	1	1	1
180508819T3	2M	Colorectal Cancer	pMMR	18.22	MSS	MSS:98 MSI-L:2	MSS:100	MSS:100	1	1	1	1
180509001T1	2M	Gastric Carcinoma	dMMR	36.44	MSI-H	MSI-L:36 MSI-H:42 MSS:22	MSS:14 MSI-H:36 MSI-L:50	MSI-L:56 MSI-H:36 MSS:8	0.42	0.36	0.36	1
180509017T3	2M	Colorectal Cancer	pMMR	12.8	MSS	MSS:92 MSI-L:8	MSS:97 MSI-L:3	MSS:99 MSI-L:1	1	1	1	1
180509023T3	2M	Gastric Carcinoma	pMMR	21.5	MSS	MSS:95 MSI-L:5	MSS:100	MSS:100	1	1	1	1
180509024T3	2M	Gastric Carcinoma	pMMR	9.85	MSS	MSS:99 MSI-L:1	MSS:100	MSS:100	1	1	1	1
180509025T3	2M	Gastric Carcinoma	pMMR	20.68	MSS	MSS:99 MSI-L:1	MSS:100	MSS:100	1	1	1	1
180509029T3	2M	Non-Small Cell Lung Cancer	pMMR	19.7	MSS	MSS:89 MSI-L:9 MSI-H:2	MSS:95 MSI-L:5	MSS:99 MSI-L:1	0.98	1	1	1
180509036T3	2M	Kidney Neoplasm	pMMR	12.8	MSS	MSS:100	MSS:100	MSS:100	1	1	1	1
180509037T3	2M	Kidney Neoplasm	pMMR	13.82	MSS	MSS:100	MSS:100	MSS:100	1	1	1	1
180509065T3	2M	Hepatocellular Carcinoma	pMMR	10.83	MSS	MSI-L:26 MSS:70 MSI-H:4	MSS:66 MSI-L:31 MSI-H:3	MSS:80 MSI-L:20	0.96	0.97	1	1
180509093T3	2M	Colorectal Cancer	dMMR	12.93	MSS	MSS:99 MSI-L:1	MSS:100	MSS:100	1	1	1	1
180509097T3	2M	Renal Carcinoma	pMMR	14.28	MSS	MSS:92 MSI-L:8	MSS:90 MSI-L:10	MSS:92 MSI-L:8	1	1	1	1
180509121T3	2M	Kidney Neoplasm	pMMR	6.65	MSS	MSS:99 MSI-L:1	MSS:100	MSS:100	1	1	1	1
180509121T3	2M	Kidney Neoplasm	pMMR	6.65	MSS	MSS:99 MSI-L:1	MSS:100	MSS:100	1	1	1	1
180509121T3	2M	Kidney Neoplasm	pMMR	13.31	MSS	MSS:99 MSI-L:1	MSS:100	MSS:100	1	1	1	1
180509121T3	2M	Kidney Neoplasm	pMMR	13.31	MSS	MSS:99 MSI-L:1	MSS:100	MSS:100	1	1	1	1
180509129T3	2M	Breast Carcinoma	pMMR	14.85	MSS	MSS:97 MSI-L:3	MSS:99 MSI-L:1	MSS:100	1	1	1	1
180509152T3	2M	Bladder Cancer	pMMR	13.41	MSS	MSS:96 MSI-L:4	MSS:100	MSS:100	1	1	1	1
180509183T3	2M	Non-Small Cell Lung Cancer	pMMR	23.95	MSS	MSI-L:8 MSS:92	MSS:99 MSI-L:1	MSS:100	1	1	1	1
180509194T3	2M	Other Solid Tumor	pMMR	13.29	MSS	MSS:97 MSI-L:3	MSS:100	MSS:100	1	1	1	1
180509208T3	2M	Renal Carcinoma	pMMR	15.33	MSS	MSS:100	MSS:100	MSS:100	1	1	1	1
180509209T3	2M	Non-Small Cell Lung Cancer	pMMR	15.8	MSS	MSS:97 MSI-L:3	MSS:100	MSS:100	1	1	1	1
180509212T3	2M	Non-Small Cell Lung Cancer	pMMR	3.83	MSS	MSS:99 MSI-L:1	MSS:100	MSS:100	1	1	1	1
180509238T3	2M	Kidney Neoplasm	pMMR	7.39	MSS	MSS:99 MSI-L:1	MSS:100	MSS:100	1	1	1	1
180509241T3	2M	神经内分泌肿瘤	pMMR	13.89	MSS	MSS:100	MSS:100	MSS:100	1	1	1	1
180509243T3	2M	Small Cell Lung Cancer	pMMR	13.41	MSS	MSS:100	MSS:100	MSS:100	1	1	1	1
180509263T3	2M	Prostate Cancer	pMMR	18.2	MSS	MSS:98 MSI-L:2	MSS:100	MSS:100	1	1	1	1
180509265T3	2M	Small Cell Lung Cancer	pMMR	10.24	MSS	MSS:90 MSI-L:9 MSI-H:1	MSS:98 MSI-L:2	MSS:100	0.99	1	1	1
180509274T3	2M	Colorectal Cancer	pMMR	19.64	MSS	MSS:96 MSI-L:4	MSS:99 MSI-L:1	MSS:100	1	1	1	1
180509278T3	2M	Colorectal Cancer	pMMR	22.51	MSS	MSS:99 MSI-L:1	MSS:100	MSS:100	1	1	1	1
180509282T3	2M	Bladder Cancer	pMMR	19.16	MSS	MSS:100	MSS:100	MSS:100	1	1	1	1
180509290T3	2M	Bladder Cancer	pMMR	20.11	MSS	MSS:100	MSS:100	MSS:100	1	1	1	1
180509300T1	2M	Bladder Cancer	pMMR	24.06	MSS	MSS:67 MSI-L:31 MSI-H:2	MSS:78 MSI-L:22	MSS:85 MSI-L:15	0.98	1	1	1
180509301T3	2M	Renal Carcinoma	pMMR	13.89	MSS	MSS:100	MSS:100	MSS:100	1	1	1	1
180509307T3	2M	Prostate Cancer	pMMR	18.2	MSS	MSS:99 MSI-L:1	MSS:98 MSI-L:2	MSS:100	1	1	1	1
180509308T3	2M	Renal Carcinoma	pMMR	20.11	MSS	MSS:100	MSS:100	MSS:100	1	1	1	1
180509312T3	2M	Kidney Neoplasm	pMMR	11.33	MSS	MSS:98 MSI-L:2	MSS:100	MSS:100	1	1	1	1
180509335T3	2M	Non-Small Cell Lung Cancer	pMMR	17.72	MSS	MSS:97 MSI-L:3	MSS:99 MSI-L:1	MSS:100	1	1	1	1
180509362T3	2M	Colorectal Cancer	pMMR	22.99	MSS	MSS:98 MSI-H:1 MSI-L:1	MSS:100	MSS:100	0.99	1	1	1
180509383T3	2M	Bladder Cancer	pMMR	22.16	MSS	MSS:99 MSI-L:1	MSS:100	MSS:100	1	1	1	1
180509384T3	2M	Renal Carcinoma	pMMR	21.17	MSS	MSS:97 MSI-L:3	MSS:100	MSS:100	1	1	1	1
180509392T3	2M	Colorectal Cancer	pMMR	15.76	MSS	MSI-L:17 MSS:83	MSS:99 MSI-L:1	MSS:100	1	1	1	1
180509397T3	2M	Renal Carcinoma	pMMR	9.58	MSS	MSS:100	MSS:100	MSS:100	1	1	1	1
180509398T3	2M	Colorectal Cancer	pMMR	8.19	MSS	MSS:97 MSI-L:3	MSS:100	MSS:100	1	1	1	1
180509404T3	2M	Colorectal Cancer	pMMR	14.33	MSS	MSS:97 MSI-L:2 MSI-H:1	MSS:100	MSS:100	0.99	1	1	1
180510818T4	2M	Ovarian Cancer	pMMR	12.45	MSS	MSS:98 MSI-L:2	MSS:100	MSS:100	1	1	1	1
180511702T3	2M	Non-Small Cell Lung Cancer	pMMR	32.25	MSS	MSS:100	MSS:100	MSS:100	1	1	1	1
180511705T1	2M	Kidney Neoplasm	pMMR	10.75	MSS	MSS:100	MSS:100	MSS:100	1	1	1	1
180512244T3	2M	Prostate Cancer	pMMR	18.94	MSS	MSS:99 MSI-L:1	MSS:100	MSS:100	1	1	1	1
180512411T1	2M	Hepatocellular Carcinoma	pMMR	30.71	MSS	MSS:91 MSI-L:7 MSI-H:2	MSS:96 MSI-L:4	MSS:99 MSI-L:1	0.98	1	1	1
180512541T3	2M	Bladder Cancer	pMMR	47.27	MSS	MSS:100	MSS:100	MSS:100	1	1	1	1
180512545T3	2M	Kidney Neoplasm	pMMR	10.83	MSS	MSS:78 MSI-L:19 MSI-H:3	MSS:81 MSI-L:17 MSI-H:2	MSS:87 MSI-L:13	0.97	0.98	1	1
180512556T3	2M	Small Bowel Cancer	pMMR	9.36	MSS	MSS:100	MSS:100	MSS:100	1	1	1	1
180512557T3	2M	Kidney Neoplasm	pMMR	12.8	MSS	MSS:100	MSS:100	MSS:100	1	1	1	1
180512568T3	2M	Kidney Neoplasm	pMMR	9.85	MSS	MSS:100	MSS:100	MSS:100	1	1	1	1
180512569T3	2M	Renal Carcinoma	pMMR	22.99	MSS	MSS:96 MSI-L:2 MSI-H:2	MSS:98 MSI-L:2	MSS:100	0.98	1	1	1
180512571T3	2M	Renal Carcinoma	pMMR	17.72	MSS	MSS:98 MSI-L:2	MSS:100	MSS:100	1	1	1	1
180512572T3	2M	Renal Carcinoma	pMMR	16.76	MSS	MSS:96 MSI-L:3 MSI-H:1	MSS:100	MSS:100	0.99	1	1	1
180512576T3	2M	Bladder Cancer	pMMR	37.91	MSS	MSS:98 MSI-L:2	MSS:100	MSS:100	1	1	1	1
180512577T3	2M	Soft Tissue Sarcoma	pMMR	9.21	MSS	MSS:96 MSI-L:4	MSS:100	MSS:100	1	1	1	1
180512592T3	2M	Kidney Neoplasm	pMMR	16.74	MSS	MSS:95 MSI-L:3 MSI-H:2	MSS:98 MSI-L:2	MSS:100	0.98	1	1	1
180512593T3	2M	Pancreatic Cancer	pMMR	8.19	MSS	MSS:100	MSS:100	MSS:100	1	1	1	1
180512595T3	2M	Biliary, Gallbladder Cancer	pMMR	30.04	MSS	MSS:96 MSI-L:3 MSI-H:1	MSS:100	MSS:100	0.99	1	1	1
180512596T3	2M	Pancreatic Cancer	pMMR	8.86	MSS	MSS:97 MSI-L:3	MSS:100	MSS:100	1	1	1	1
180512598T3	2M	Other Solid Tumor	pMMR	17.92	MSS	MSS:98 MSI-L:2	MSS:99 MSI-L:1	MSS:100	1	1	1	1
180512614T3	2M	Biliary, Gallbladder Cancer	pMMR	9.36	MSS	MSS:100	MSS:100	MSS:100	1	1	1	1
180512629T3	2M	Other Solid Tumor	pMMR	17.24	MSS	MSS:97 MSI-L:3	MSS:100	MSS:100	1	1	1	1
180512631T3	2M	Colorectal Cancer	pMMR	10.83	MSS	MSS:93 MSI-L:7	MSS:92 MSI-L:8	MSS:99 MSI-L:1	1	1	1	1
180512648T3	2M	Non-Small Cell Lung Cancer	pMMR	19.7	MSS	MSS:95 MSI-L:5	MSS:100	MSS:100	1	1	1	1
180512696T3	2M	Other Solid Tumor	pMMR	12.29	MSS	MSS:97 MSI-L:3	MSS:99 MSI-L:1	MSS:100	1	1	1	1
180512703T3	2M	Colorectal Cancer	pMMR	14.28	MSS	MSS:92 MSI-L:8	MSS:96 MSI-L:4	MSS:100	1	1	1	1
180512710T3	2M	Colorectal Cancer	pMMR	8.86	MSS	MSS:98 MSI-L:2	MSS:98 MSI-L:2	MSS:100	1	1	1	1
180512714T3	2M	Biliary, Gallbladder Cancer	pMMR	11.77	MSS	MSS:92 MSI-L:6 MSI-H:2	MSS:96 MSI-L:4	MSS:100	0.98	1	1	1
180512720T3	2M	Gastric Carcinoma	pMMR	21.67	MSS	MSS:99 MSI-L:1	MSS:100	MSS:100	1	1	1	1
180512725T3	2M	Colorectal Cancer	pMMR	11.33	MSS	MSS:91 MSI-L:8 MSI-H:1	MSS:99 MSI-L:1	MSS:100	0.99	1	1	1
180512726T3	2M	Hepatocellular Carcinoma	pMMR	9.36	MSS	MSS:89 MSI-L:11	MSS:93 MSI-L:7	MSS:99 MSI-L:1	1	1	1	1
180512727T3	2M	Hepatocellular Carcinoma	pMMR	9.85	MSS	MSS:100	MSS:100	MSS:100	1	1	1	1
180512729T3	2M	Biliary, Gallbladder Cancer	pMMR	12.8	MSS	MSS:96 MSI-L:4	MSS:100	MSS:100	1	1	1	1
180512737T3	2M	Kidney Neoplasm	pMMR	21.17	MSS	MSS:95 MSI-L:4 MSI-H:1	MSS:99 MSI-L:1	MSS:100	0.99	1	1	1
180512738T3	2M	Renal Carcinoma	pMMR	18.2	MSS	MSS:100	MSS:100	MSS:100	1	1	1	1
180512741T3	2M	Other Solid Tumor	pMMR	14.85	MSS	MSS:99 MSI-L:1	MSS:100	MSS:100	1	1	1	1
180512743T3	2M	Pancreatic Cancer	pMMR	9.58	MSS	MSS:100	MSS:100	MSS:100	1	1	1	1
180512747T3	2M	Prostate Cancer	pMMR	7.39	MSS	MSS:95 MSI-L:5	MSS:99 MSI-L:1	MSS:99 MSI-L:1	1	1	1	1
180512749T3	2M	Colorectal Cancer	pMMR	11.33	MSS	MSS:100	MSS:100	MSS:100	1	1	1	1
180512754T3	2M	Colorectal Cancer	pMMR	22.65	MSS	MSS:99 MSI-L:1	MSS:100	MSS:100	1	1	1	1
180512755T3	2M	Colorectal Cancer	pMMR	15.76	MSS	MSS:99 MSI-L:1	MSS:100	MSS:100	1	1	1	1
180513817A1T3	2M				MSI-H	MSI-H:100	MSI-H:100	MSI-H:100	1	1	1	1
180513957T3	2M	Colorectal Cancer	pMMR	12.31	MSS	MSS:98 MSI-L:2	MSS:100	MSS:100	1	1	1	1
180514001T3	2M	Colorectal Cancer	pMMR	8.37	MSS	MSS:98 MSI-L:2	MSS:100	MSS:100	1	1	1	1
180514006T3	2M	Non-Small Cell Lung Cancer	pMMR	17.92	MSS	MSS:100	MSS:100	MSS:100	1	1	1	1
180514012T3	2M	Kidney Neoplasm	pMMR	11.77	MSS	MSS:100	MSS:100	MSS:100	1	1	1	1
180514027T3	2M	Small Cell Lung Cancer	pMMR	18.43	MSS	MSS:99 MSI-L:1	MSS:100	MSS:100	1	1	1	1
180514032T2	2M	Non-Small Cell Lung Cancer	pMMR	13.82	MSS	MSS:86 MSI-L:13 MSI-H:1	MSI-L:10 MSS:90	MSS:97 MSI-L:3	0.99	1	1	1
180514054T3	2M	Non-Small Cell Lung Cancer	pMMR	15.26	MSS	MSS:95 MSI-L:4 MSI-H:1	MSS:100	MSS:100	0.99	1	1	1
180514108T3	2M	Colorectal Cancer	pMMR	12.8	MSS	MSS:94 MSI-L:6	MSS:97 MSI-L:3	MSS:99 MSI-L:1	1	1	1	1
180514125T3	2M	Gastric Carcinoma	pMMR	5.63	MSS	MSS:98 MSI-L:2	MSS:100	MSS:100	1	1	1	1
180514133T1	2M	Gastric Carcinoma	pMMR	20.48	MSS	MSS:99 MSI-L:1	MSS:100	MSS:100	1	1	1	1
180514141T3	2M	Gastric Carcinoma	pMMR	11.26	MSS	MSS:97 MSI-L:3	MSS:100	MSS:100	1	1	1	1
180514173T1	2M	Non-Small Cell Lung Cancer	pMMR	9.21	MSS	MSS:90 MSI-L:9 MSI-H:1	MSS:95 MSI-L:5	MSS:100	0.99	1	1	1
180514184T1	2M	Non-Small Cell Lung Cancer	pMMR	8.7	MSS	MSS:76 MSI-L:21 MSI-H:3	MSI-L:12 MSS:88	MSS:89 MSI-L:11	0.97	1	1	1
180514185T1	2M	Bone Neoplasm	pMMR	7.68	MSS	MSS:90 MSI-L:10	MSS:85 MSI-L:15	MSS:93 MSI-L:7	1	1	1	1
180514186T1	2M	Non-Small Cell Lung Cancer	pMMR	13.31	MSS	MSS:69 MSI-H:7 MSI-L:24	MSS:72 MSI-L:26 MSI-H:2	MSS:76 MSI-L:23 MSI-H:1	0.93	0.98	0.99	1
180514200T3	2M	Non-Small Cell Lung Cancer	pMMR	11.77	MSS	MSS:96 MSI-L:4	MSS:100	MSS:100	1	1	1	1
180514202T3	2M	Breast Carcinoma	pMMR	12.8	MSS	MSS:98 MSI-L:2	MSS:98 MSI-L:2	MSS:100	1	1	1	1
180514221T3	2M	Kidney Neoplasm	pMMR	13.79	MSS	MSS:97 MSI-L:2 MSI-H:1	MSS:100	MSS:100	0.99	1	1	1
180514224T3	2M	Colorectal Cancer	pMMR	19.7	MSS	MSS:99 MSI-L:1	MSS:100	MSS:100	1	1	1	1
180514235T3	2M	Prostate Cancer	pMMR	11.26	MSS	MSS:97 MSI-L:3	MSS:97 MSI-L:3	MSS:100	1	1	1	1
180514250T3	2M	Bladder Cancer	pMMR	14.77	MSS	MSS:99 MSI-L:1	MSS:98 MSI-L:2	MSS:100	1	1	1	1
180514300T3	2M	Other Solid Tumor	pMMR	11.82	MSS	MSS:99 MSI-L:1	MSS:100	MSS:100	1	1	1	1
180514306T1	2M	Non-Small Cell Lung Cancer	pMMR	17.92	MSS	MSS:56 MSI-H:13 MSI-L:31	MSS:54 MSI-L:42 MSI-H:4	MSI-L:39 MSS:60 MSI-H:1	0.87	0.96	0.99	1
180514307T1	2M	Non-Small Cell Lung Cancer	pMMR	11.77	MSS	MSS:96 MSI-L:3 MSI-H:1	MSS:98 MSI-L:2	MSS:100	0.99	1	1	1
180514308T1	2M	Non-Small Cell Lung Cancer	pMMR	7.68	MSS	MSS:95 MSI-L:5	MSS:98 MSI-L:2	MSS:100	1	1	1	1
180514359T3	2M	Non-Small Cell Lung Cancer	pMMR	9.73	MSS	MSS:92 MSI-L:7 MSI-H:1	MSS:97 MSI-L:3	MSS:99 MSI-L:1	0.99	1	1	1
180514423T1	2M	Colorectal Cancer	pMMR	9.73	MSS	MSS:96 MSI-L:4	MSS:99 MSI-L:1	MSS:99 MSI-L:1	1	1	1	1
180514423T3	2M	Colorectal Cancer	pMMR	9.21	MSS	MSS:99 MSI-L:1	MSS:100	MSS:100	1	1	1	1
180514434T3	2M	Hepatocellular Carcinoma	pMMR	20.19	MSS	MSS:85 MSI-L:14 MSI-H:1	MSS:85 MSI-L:15	MSI-L:7 MSS:93	0.99	1	1	1
180514552T1	2M	Kidney Neoplasm	pMMR	25.08	MSS	MSS:85 MSI-L:13 MSI-H:2	MSS:98 MSI-L:2	MSS:99 MSI-L:1	0.98	1	1	1
180515069T3	2M	Colorectal Cancer	pMMR	17.92	MSS	MSS:96 MSI-L:3 MSI-H:1	MSS:99 MSI-L:1	MSS:100	0.99	1	1	1
180515090T3	2M	Biliary, Gallbladder Cancer	pMMR	21.5	MSS	MSI-L:17 MSS:82 MSI-H:1	MSS:90 MSI-L:10	MSS:93 MSI-L:7	0.99	1	1	1
180515156T1	2M	Non-Small Cell Lung Cancer	pMMR	9.21	MSS	MSS:79 MSI-H:2 MSI-L:19	MSS:85 MSI-L:15	MSI-L:12 MSS:88	0.98	1	1	1
180515257T1	2M	Non-Small Cell Lung Cancer	pMMR	36.86	MSS	MSI-L:23 MSS:76 MSI-H:1	MSS:66 MSI-L:32 MSI-H:2	MSS:80 MSI-L:20	0.99	0.98	1	1
180515428T1	2M	Colorectal Cancer	pMMR	13.82	MSS	MSS:94 MSI-L:6	MSS:100	MSS:100	1	1	1	1
180515440T1	2M	Colorectal Cancer	pMMR	16.89	MSS	MSS:97 MSI-L:3	MSS:100	MSS:100	1	1	1	1
180515441T1	2M	Gastric Carcinoma	pMMR	13.82	MSS	MSS:100	MSS:100	MSS:100	1	1	1	1
180515554T2	2M	Cervical Cancer	pMMR	0	MSS	MSS:100	MSS:100	MSS:100	1	1	1	1
180515572T1	2M	Hepatocellular Carcinoma	pMMR	6.65	MSS	MSS:89 MSI-L:10 MSI-H:1	MSS:96 MSI-L:4	MSS:99 MSI-L:1	0.99	1	1	1
180515925T4	2M	Gastric Carcinoma	pMMR	16.89	MSS	MSS:100	MSS:100	MSS:100	1	1	1	1
180516117T1	2M	Non-Small Cell Lung Cancer	pMMR	7.17	MSS	MSS:98 MSI-L:2	MSS:100	MSS:100	1	1	1	1
180516122T1	2M	Non-Small Cell Lung Cancer	pMMR	10.75	MSS	MSS:93 MSI-L:6 MSI-H:1	MSS:100	MSS:100	0.99	1	1	1
180516454T1	2M	Kidney Neoplasm	pMMR	11.77	MSS	MSS:96 MSI-H:1 MSI-L:3	MSS:97 MSI-L:3	MSS:100	0.99	1	1	1
180516485T1	2M	Non-Small Cell Lung Cancer	pMMR	13.31	MSS	MSS:95 MSI-L:5	MSS:98 MSI-L:2	MSS:100	1	1	1	1
180516530T1	2M	Bladder Cancer	pMMR	21.5	MSS	MSS:86 MSI-L:14	MSS:97 MSI-L:3	MSS:100	1	1	1	1
180516723T3	2M	Non-Small Cell Lung Cancer	pMMR	8.7	MSS	MSS:99 MSI-L:1	MSS:100	MSS:100	1	1	1	1
180516725T1	2M	Non-Small Cell Lung Cancer	pMMR	10.24	MSS	MSS:95 MSI-L:5	MSS:99 MSI-L:1	MSS:100	1	1	1	1
180516733T1	2M	Gastric Carcinoma	pMMR	11.26	MSS	MSS:81 MSI-L:18 MSI-H:1	MSS:92 MSI-L:6 MSI-H:2	MSS:94 MSI-L:6	0.99	0.98	1	1
180516861T3	2M	Non-Small Cell Lung Cancer	pMMR	8.19	MSS	MSS:99 MSI-L:1	MSS:100	MSS:100	1	1	1	1
180516872T1	2M	Small Cell Lung Cancer	pMMR	23.55	MSS	MSS:90 MSI-L:9 MSI-H:1	MSS:98 MSI-L:2	MSS:100	0.99	1	1	1
180516881T1	2M	Kidney Neoplasm	pMMR	19.45	MSS	MSS:82 MSI-L:16 MSI-H:2	MSS:97 MSI-L:3	MSS:99 MSI-L:1	0.98	1	1	1
180516958T3	2M	Gastric Carcinoma	pMMR	17.92	MSS	MSS:100	MSS:99 MSI-L:1	MSS:100	1	1	1	1
180516979T3	2M	Colorectal Cancer	pMMR	9.73	MSS	MSS:99 MSI-L:1	MSS:99 MSI-L:1	MSS:100	1	1	1	1
180517030T3	2M	Kidney Neoplasm	pMMR	14.33	MSS	MSS:99 MSI-L:1	MSS:100	MSS:100	1	1	1	1
180517031T3	2M	Miscellaneous Brain Tumor	pMMR	11.26	MSS	MSS:99 MSI-L:1	MSS:100	MSS:100	1	1	1	1
180517114T3	2M	Prostate Cancer	pMMR	24.06	MSS	MSS:98 MSI-L:2	MSS:100	MSS:100	1	1	1	1
180517161T3	2M	Gastric Carcinoma	pMMR	15.36	MSS	MSS:98 MSI-L:2	MSS:100	MSS:100	1	1	1	1
180517187T1	2M	Non-Small Cell Lung Cancer	pMMR	30.2	MSS	MSS:86 MSI-L:13 MSI-H:1	MSS:95 MSI-L:5	MSS:99 MSI-L:1	0.99	1	1	1
180517193T3	2M	Colorectal Cancer	pMMR	12.29	MSS	MSS:99 MSI-L:1	MSS:100	MSS:100	1	1	1	1
180517206T3	2M	Hepatocellular Carcinoma	pMMR	11.77	MSS	MSS:95 MSI-L:4 MSI-H:1	MSS:100	MSS:100	0.99	1	1	1
180517210T3	2M	Hepatocellular Carcinoma	pMMR	9.73	MSS	MSS:99 MSI-L:1	MSS:100	MSS:100	1	1	1	1
180517218T3	2M	Kidney Neoplasm	pMMR	12.31	MSS	MSS:99 MSI-L:1	MSS:100	MSS:100	1	1	1	1
180517219T3	2M	Kidney Neoplasm	pMMR	17.92	MSS	MSS:99 MSI-L:1	MSS:100	MSS:100	1	1	1	1
180517233T3	2M	Prostate Cancer	pMMR	14.28	MSS	MSS:99 MSI-H:1	MSS:100	MSS:100	0.99	1	1	1
180517264T3	2M	Kidney Neoplasm	pMMR	13.31	MSS	MSS:99 MSI-L:1	MSS:100	MSS:100	1	1	1	1
180517269T3	2M	Kidney Neoplasm	pMMR	15.36	MSS	MSS:97 MSI-L:3	MSS:99 MSI-L:1	MSS:100	1	1	1	1
180517270T3	2M	Bladder Cancer	pMMR	17.92	MSS	MSS:97 MSI-L:3	MSS:100	MSS:100	1	1	1	1
180517270T3	2M	Bladder Cancer	pMMR	17.92	MSS	MSS:97 MSI-L:3	MSS:100	MSS:100	1	1	1	1
180517270T3	2M	Bladder Cancer	pMMR	35.32	MSS	MSS:97 MSI-L:3	MSS:100	MSS:100	1	1	1	1
180517270T3	2M	Bladder Cancer	pMMR	35.32	MSS	MSS:97 MSI-L:3	MSS:100	MSS:100	1	1	1	1
180517271T3	2M	Non-Small Cell Lung Cancer	pMMR	37.37	MSS	MSS:91 MSI-H:3 MSI-L:6	MSS:97 MSI-L:3	MSS:100	0.97	1	1	1
180517276T1	2M	Kidney Neoplasm	pMMR	8.19	MSS	MSI-L:27 MSS:68 MSI-H:5	MSS:71 MSI-L:28 MSI-H:1	MSS:79 MSI-L:21	0.95	0.99	1	1
180517276T1	2M	Kidney Neoplasm	pMMR	8.19	MSS	MSI-L:27 MSS:68 MSI-H:5	MSS:71 MSI-L:28 MSI-H:1	MSS:79 MSI-L:21	0.95	0.99	1	1
180517276T1	2M	Kidney Neoplasm	pMMR	8.19	MSS	MSI-L:27 MSS:68 MSI-H:5	MSS:71 MSI-L:28 MSI-H:1	MSS:79 MSI-L:21	0.95	0.99	1	1
180517276T1	2M	Kidney Neoplasm	pMMR	8.19	MSS	MSI-L:27 MSS:68 MSI-H:5	MSS:71 MSI-L:28 MSI-H:1	MSS:79 MSI-L:21	0.95	0.99	1	1
180517291T1	2M	Non-Small Cell Lung Cancer	pMMR	18.43	MSS	MSI-L:24 MSS:66 MSI-H:10	MSI-L:19 MSS:81	MSS:87 MSI-L:13	0.9	1	1	1
180517305T3	2M	Non-Small Cell Lung Cancer	pMMR	7.88	MSS	MSS:97 MSI-L:3	MSS:100	MSS:100	1	1	1	1
180517308T3	2M	Non-Small Cell Lung Cancer	pMMR	19.7	MSS	MSS:96 MSI-L:3 MSI-H:1	MSS:97 MSI-L:3	MSS:100	0.99	1	1	1
180517323T3	2M	Hepatocellular Carcinoma	pMMR	9.85	MSS	MSS:93 MSI-H:1 MSI-L:6	MSS:100	MSS:100	0.99	1	1	1
180517325T3	2M	Gastric Carcinoma	pMMR	11.33	MSS	MSS:100	MSS:100	MSS:100	1	1	1	1
180517904T1	2M	Prostate Cancer	pMMR	10.24	MSS	MSS:95 MSI-L:4 MSI-H:1	MSS:100	MSS:100	0.99	1	1	1
180518080T1	2M	Soft Tissue Sarcoma	pMMR	28.67	MSS	MSS:98 MSI-L:2	MSS:100	MSS:100	1	1	1	1
180518086T1	2M	Non-Small Cell Lung Cancer	pMMR	14.85	MSS	MSS:86 MSI-L:13 MSI-H:1	MSS:89 MSI-L:10 MSI-H:1	MSS:94 MSI-L:6	0.99	0.99	1	1
180518140T1	2M	Kidney Neoplasm	pMMR	12.8	MSS	MSS:96 MSI-L:3 MSI-H:1	MSS:98 MSI-L:2	MSS:100	0.99	1	1	1
180518148T1	2M	Non-Small Cell Lung Cancer	pMMR	10.24	MSS	MSI-H:5 MSS:72 MSI-L:23	MSS:79 MSI-L:20 MSI-H:1	MSS:83 MSI-L:17	0.95	0.99	1	1
180518837T1	2M	Cervical Cancer	pMMR	15.87	MSS	MSI-L:21 MSS:72 MSI-H:7	MSS:62 MSI-L:35 MSI-H:3	MSI-L:27 MSS:72 MSI-H:1	0.93	0.97	0.99	1
180518843T1	2M	Non-Small Cell Lung Cancer	pMMR	16.38	MSS	MSS:94 MSI-L:6	MSS:98 MSI-L:2	MSS:100	1	1	1	1
180519088T1	2M	Non-Small Cell Lung Cancer	pMMR	3.58	MSS	MSI-L:24 MSS:67 MSI-H:9	MSS:66 MSI-L:33 MSI-H:1	MSS:73 MSI-L:26 MSI-H:1	0.91	0.99	0.99	1
180519088T1	2M	Non-Small Cell Lung Cancer	pMMR	3.58	MSS	MSI-L:24 MSS:67 MSI-H:9	MSS:66 MSI-L:33 MSI-H:1	MSS:73 MSI-L:26 MSI-H:1	0.91	0.99	0.99	1
180519088T1	2M	Non-Small Cell Lung Cancer	pMMR	48.63	MSS	MSI-L:24 MSS:67 MSI-H:9	MSS:66 MSI-L:33 MSI-H:1	MSS:73 MSI-L:26 MSI-H:1	0.91	0.99	0.99	1
180519088T1	2M	Non-Small Cell Lung Cancer	pMMR	48.63	MSS	MSI-L:24 MSS:67 MSI-H:9	MSS:66 MSI-L:33 MSI-H:1	MSS:73 MSI-L:26 MSI-H:1	0.91	0.99	0.99	1
180519098T1	2M	Non-Small Cell Lung Cancer	pMMR	14.85	MSS	MSS:72 MSI-H:8 MSI-L:20	MSS:84 MSI-L:14 MSI-H:2	MSI-L:10 MSS:90	0.92	0.98	1	1
180519098T1	2M	Non-Small Cell Lung Cancer	pMMR	14.85	MSS	MSS:72 MSI-H:8 MSI-L:20	MSS:84 MSI-L:14 MSI-H:2	MSI-L:10 MSS:90	0.92	0.98	1	1
180519098T1	2M	Non-Small Cell Lung Cancer	pMMR	30.71	MSS	MSS:72 MSI-H:8 MSI-L:20	MSS:84 MSI-L:14 MSI-H:2	MSI-L:10 MSS:90	0.92	0.98	1	1
180519098T1	2M	Non-Small Cell Lung Cancer	pMMR	30.71	MSS	MSS:72 MSI-H:8 MSI-L:20	MSS:84 MSI-L:14 MSI-H:2	MSI-L:10 MSS:90	0.92	0.98	1	1
180519832T3	2M	Colorectal Cancer	pMMR	18.43	MSS	MSS:98 MSI-L:1 MSI-H:1	MSS:100	MSS:100	0.99	1	1	1
180502697T3	2M	Bladder Cancer	pMMR	26.59	MSS	MSS:100	MSS:100	MSS:100	1	1	1	1
180502697T3	2M	Bladder Cancer	pMMR	26.59	MSS	MSS:100	MSS:100	MSS:100	1	1	1	1
180502697T3	2M	Bladder Cancer	pMMR	26.59	MSS	MSS:100	MSS:100	MSS:100	1	1	1	1
180502697T3	2M	Bladder Cancer	pMMR	26.59	MSS	MSS:100	MSS:100	MSS:100	1	1	1	1
180503874T4	2M	Non-Small Cell Lung Cancer	pMMR	9.58	MSS	MSS:98 MSI-L:2	MSS:100	MSS:100	1	1	1	1
180503926T1	2M	Non-Small Cell Lung Cancer	pMMR	13.79	MSS	MSS:100	MSS:100	MSS:100	1	1	1	1
180504137T3	2M	Non-Small Cell Lung Cancer	pMMR	12.8	MSS	MSS:100	MSS:100	MSS:100	1	1	1	1
180504137T3	2M	Non-Small Cell Lung Cancer	pMMR	12.8	MSS	MSS:100	MSS:100	MSS:100	1	1	1	1
180504137T3	2M	Non-Small Cell Lung Cancer	pMMR	12.8	MSS	MSS:100	MSS:100	MSS:100	1	1	1	1
180504137T3	2M	Non-Small Cell Lung Cancer	pMMR	12.8	MSS	MSS:100	MSS:100	MSS:100	1	1	1	1
180504322T3	2M	Renal Carcinoma	pMMR	20.59	MSS	MSS:99 MSI-L:1	MSS:100	MSS:100	1	1	1	1
180504462T3	2M	Renal Carcinoma	pMMR	5.91	MSS	MSS:100	MSS:100	MSS:100	1	1	1	1
180504462T3	2M	Renal Carcinoma	pMMR	5.91	MSS	MSS:100	MSS:100	MSS:100	1	1	1	1
180504462T3	2M	Renal Carcinoma	pMMR	5.91	MSS	MSS:100	MSS:100	MSS:100	1	1	1	1
180504462T3	2M	Renal Carcinoma	pMMR	5.91	MSS	MSS:100	MSS:100	MSS:100	1	1	1	1
180504805T1	2M	Prostate Cancer	pMMR	19.2	MSS	MSI-L:10 MSS:89 MSI-H:1	MSS:94 MSI-L:6	MSS:98 MSI-L:2	0.99	1	1	1
180504499T3	2M	Renal Carcinoma	pMMR	9.36	MSS	MSS:100	MSS:100	MSS:100	1	1	1	1
180509164T3	2M	Gastric Carcinoma	pMMR	13.29	MSS	MSS:96 MSI-L:4	MSS:100	MSS:100	1	1	1	1
180504529T1	2M	Small Bowel Cancer	dMMR	72.38	MSI-H	MSI-H:100	MSI-H:100	MSI-H:100	1	1	1	1
180504557T1	2M	Small Bowel Cancer		27.08	MSI-H	MSI-H:66 MSS:10 MSI-L:24	MSI-H:69 MSI-L:30 MSS:1	MSI-L:28 MSI-H:71 MSS:1	0.66	0.69	0.71	1
180504555T1	2M	Small Bowel Cancer	dMMR	25.11	MSI-H	MSI-H:91 MSI-L:9	MSI-H:98 MSI-L:2	MSI-H:100	0.91	0.98	1	1
180514419T3	2M	Gastric Carcinoma	dMMR	68.08	MSI-H	MSI-H:100	MSI-H:100	MSI-H:100	1	1	1	1
180514132T3	2M	Colorectal Cancer	pMMR	76.27	MSI-H	MSI-H:100	MSI-H:100	MSI-H:100	1	1	1	1
180516990T1	2M	Colorectal Cancer	-	66.55	MSI-H	MSI-H:100	MSI-H:100	MSI-H:100	1	1	1	1
180523150T1	2M	Colorectal Cancer	-	29.69	MSI-H	MSI-H:99 MSI-L:1	MSI-H:100	MSI-H:100	0.99	1	1	1
180519018T1	2M	Colorectal Cancer	-	40.44	MSI-H	MSI-H:96 MSI-L:4	MSI-H:100	MSI-H:100	0.96	1	1	1
180512195T1	2M	Prostate Cancer	-	74.23	MSI-H	MSI-H:100	MSI-H:100	MSI-H:100	1	1	1	1
180517623T1	2M	Colorectal Cancer	-	44.02	MSI-H	MSI-H:100	MSI-H:100	MSI-H:100	1	1	1	1
180514477T1	2M	Colorectal Cancer	-	49.41	MSI-H	MSI-H:85 MSI-L:13 MSS:2	MSI-H:85 MSI-L:14 MSS:1	MSI-H:96 MSI-L:4	0.85	0.85	0.96	1
180524973T1	2M	Colorectal Cancer	-	57.56	MSI-H	MSI-H:91 MSI-L:9	MSI-H:97 MSI-L:3	MSI-H:100	0.91	0.97	1	1

## Sheet: Supplementary Table S5
sample	panel size	cancer type	MMR status	TMB	PCR_MSI	msi	msi_score
180500415T3	2M	Renal Carcinoma	pMMR	5.42	MSS	MSS	0.0333333
180500417T3	2M	Breast Carcinoma	pMMR	15.87	MSS	MSS	0.166667
180500471T3	2M	Colorectal Cancer	pMMR	12.8	MSS	MSS	0.0333333
180500919T1	2M	Colorectal Cancer	pMMR	16.25	MSS	MSS	0.0666667
180500986T3	2M	Renal Carcinoma	pMMR	3.45	MSS	MSS	0.1
180500999T3	2M	Kidney Neoplasm	pMMR	12.8	MSS	MSS	0.1
180501001T3	2M	Renal Carcinoma	pMMR	2.95	MSS	MSS	0.0333333
180501020T3	2M	Renal Carcinoma	pMMR	12.31	MSS	MSS	0
180501034T3	2M	Pancreatic Cancer	pMMR	4.43	MSS	MSS	0
180501109T3	2M	Non-Small Cell Lung Cancer	pMMR	20.19	MSS	MSS	0.0333333
180501133T3	2M	Colorectal Cancer	pMMR	9.36	MSS	MSS	0.0666667
180501144T3	2M	Colorectal Cancer	pMMR	5.42	MSS	MSS	0.0333333
180501159T3	2M	Colorectal Cancer	pMMR	9.85	MSS	MSS	0
180501484T1	2M	Colorectal Cancer	pMMR		MSS	MSS	0.3
180501553T1	2M	Prostate Cancer	pMMR	81.74	MSS	MSS	0.0333333
180501645T3	2M	Renal Carcinoma	pMMR	5.91	MSS	MSS	0
180501727T4	2M	Ovarian Cancer	pMMR	9.58	MSS	MSS	0.0666667
180502596T3	2M	Non-Small Cell Lung Cancer	pMMR	14.77	MSS	MSS	0.0333333
180503924T1	2M	Non-Small Cell Lung Cancer	pMMR	8.86	MSS	MSS	0.0333333
180503937T4	2M	Non-Small Cell Lung Cancer	pMMR	10.34	MSS	MSS	0.133333
180503990T1	2M	Non-Small Cell Lung Cancer	pMMR	15.26	MSS	MSS	0
180504158T3	2M	Prostate Cancer	pMMR	5.42	MSS	MSS	0.0666667
180504185T1	2M	Colorectal Cancer	pMMR		MSS	MSI-L	0.466667
180505597T3	2M	Pancreatic Cancer	pMMR	4.92	MSS	MSS	0.0333333
180505599T1	2M	Colorectal Cancer	pMMR	11.82	MSS	MSS	0.2
180508044T3	2M	Kidney Neoplasm	pMMR	10.75	MSS	MSS	0.0333333
180508068T3	2M	Colorectal Cancer	pMMR	32.76	MSS	MSS	0.0666667
180508456T1	2M	Ovarian Cancer	pMMR	45.56	MSS	MSS	0.166667
180508991T1	2M	Colorectal Cancer	dMMR	97	MSI-H	MSI-H	0.933333
180509061T3	2M	Bladder Cancer	pMMR	25.86	MSS	MSS	0
180509157T3	2M	Bladder Cancer	pMMR	29.21	MSS	MSS	0.1
180509162T3	2M	Non-Small Cell Lung Cancer	pMMR	6.4	MSS	MSS	0
180509207T3	2M	Other Solid Tumor	pMMR	13.89	MSS	MSS	0.0666667
180509262T3	2M	Bladder Cancer	pMMR	32.01	MSS	MSS	0.166667
180509264T3	2M	Hepatocellular Carcinoma	pMMR	9.73	MSS	MSS	0.133333
180509272T3	2M	Gastric Carcinoma	pMMR	16.25	MSS	MSS	0.133333
180509285T3	2M	Other Solid Tumor	pMMR	9.58	MSS	MSS	0
180509287T3	2M	Non-Small Cell Lung Cancer	pMMR	11.82	MSS	MSI-L	0.433333
180509378T3	2M	Renal Carcinoma	pMMR	12.93	MSS	MSS	0.0333333
180509395T3	2M	Non-Small Cell Lung Cancer	pMMR	12.8	MSS	MSS	0.0666667
180510825T1	2M	Breast Carcinoma	pMMR	11.26	MSS	MSS	0.3
180512523T3	2M	Adrenocortical Carcinoma	pMMR	23.14	MSS	MSS	0.1
180512524T3	2M	Kidney Neoplasm	pMMR	14.33	MSS	MSS	0.0666667
180512579T3	2M	Kidney Neoplasm	pMMR	14.28	MSS	MSS	0.366667
180512623T1	2M	Osteosarcoma	pMMR	6.65	MSS	MSS	0.266667
180512672T3	2M	Bone Neoplasm	pMMR	6.23	MSS	MSS	0.1
180512691T3	2M	Colorectal Cancer	pMMR	11.77	MSS	MSS	0.0333333
180512707T3	2M	Gastric Carcinoma	pMMR	15.36	MSS	MSS	0.0333333
180512719T3	2M	Colorectal Cancer	pMMR	10.34	MSS	MSS	0.133333
180512751T2	2M	Non-Small Cell Lung Cancer	dMMR	7.66	MSS	MSS	0.0333333
180513549T3	2M	Pancreatic Cancer	pMMR	11.26	MSS	MSS	0.1
180514007T3	2M	Kidney Neoplasm	pMMR	20.99	MSS	MSS	0.0333333
180514140T3	2M	Gastric Carcinoma	pMMR	19.45	MSS	MSS	0.1
180514183T1	2M	Non-Small Cell Lung Cancer	pMMR	7.68	MSS	MSS	0.0666667
180514198T3	2M	Kidney Neoplasm	pMMR	11.82	MSS	MSS	0
180514223T3	2M	Colorectal Cancer	pMMR	14.28	MSS	MSS	0.1
180514322T2	2M	Non-Small Cell Lung Cancer	pMMR	22.65	MSS	MSS	0.133333
180514377T2	2M	Non-Small Cell Lung Cancer	pMMR	3.07	MSS	MSS	0.233333
180514435T3	2M	Kidney Neoplasm	pMMR	14.33	MSS	MSS	0.0666667
180514436T3	2M	Kidney Neoplasm	pMMR	22.65	MSS	MSS	0.1
180515105T1	2M	Bladder Cancer	pMMR	162.27	MSS	MSS	0.233333
180515200T2	2M	Biliary, Gallbladder Cancer	pMMR	20.99	MSS	MSS	0.3
180515364T1	2M	Prostate Cancer	pMMR	13.31	MSS	MSS	0.1
180515418T1	2M	Colorectal Cancer	dMMR	52.21	MSI-H	MSI-H	0.9
180515425T1	2M	Gastric Carcinoma	pMMR	16.38	MSS	MSS	0.0333333
180515926T1	2M	Breast Carcinoma	pMMR	19.45	MSS	MSS	0.233333
180516278T2	2M	Hepatocellular Carcinoma	pMMR	4.61	MSS	MSS	0.0666667
180516278T2	2M	Hepatocellular Carcinoma	pMMR	4.61	MSS	MSS	0.0666667
180516278T2	2M	Hepatocellular Carcinoma	pMMR	4.61	MSS	MSS	0.0666667
180516278T2	2M	Hepatocellular Carcinoma	pMMR	4.61	MSS	MSS	0.0666667
180516278T2	2M	Hepatocellular Carcinoma	pMMR	0.51	MSS	MSS	0.0666667
180516278T2	2M	Hepatocellular Carcinoma	pMMR	0.51	MSS	MSS	0.0666667
180516278T2	2M	Hepatocellular Carcinoma	pMMR	0.51	MSS	MSS	0.0666667
180516278T2	2M	Hepatocellular Carcinoma	pMMR	0.51	MSS	MSS	0.0666667
180516505T3	2M	Non-Small Cell Lung Cancer	pMMR	20.68	MSS	MSS	0.2
180516957T3	2M	Gastric Carcinoma	pMMR	13.82	MSS	MSS	0.0333333
180516985T3	2M	Colorectal Cancer	pMMR	13.82	MSS	MSS	0.133333
180517204T3	2M	Hepatocellular Carcinoma	pMMR	14.33	MSS	MSS	0.0666667
180517285T3	2M	Melanoma	pMMR	9.21	MSS	MSS	0.0666667
180517315T3	2M	Colorectal Cancer	pMMR	20.19	MSS	MSS	0.133333
180517328T3	2M	Colorectal Cancer	pMMR	9.36	MSS	MSS	0.133333
180517816T1	2M	Skin Cancer, Non-Melanoma	pMMR	12.29	MSS	MSS	0.0666667
180517817T1	2M	Non-Small Cell Lung Cancer	pMMR	4.61	MSS	MSS	0.366667
180517905T1	2M	Colorectal Cancer	pMMR	11.77	MSS	MSS	0.133333
180517940T2	2M	Non-Small Cell Lung Cancer	pMMR	11.77	MSS	MSS	0.0666667
180518044T1	2M	Biliary, Gallbladder Cancer	pMMR	4.61	MSS	MSS	0.233333
180518072T1	2M	Kidney Neoplasm	pMMR	122.34	MSS	MSS	0.133333
180518088T1	2M	Non-Small Cell Lung Cancer	pMMR	18.43	MSS	MSS	0.133333
180519114T1	2M	Non-Small Cell Lung Cancer	pMMR	10.24	MSS	MSS	0.0666667
180519125T1	2M	Non-Small Cell Lung Cancer	pMMR	4.1	MSS	MSS	0.233333
180500363T1	2M	Gastric Carcinoma	pMMR	2.46	MSS	MSS	0.133333
180500452T1	2M	Non-Small Cell Lung Cancer	pMMR	7.39	MSS	MSS	0.233333
180500453T1	2M	Non-Small Cell Lung Cancer	pMMR	18.71	MSS	MSS	0.133333
180500473T3	2M	Renal Carcinoma	pMMR	2.46	MSS	MSS	0.1
180500477T3	2M	Renal Carcinoma	pMMR	5.42	MSS	MSS	0.0333333
180500499T3	2M	Non-Small Cell Lung Cancer	pMMR	11.82	MSS	MSS	0.166667
180500659T1	2M	Non-Small Cell Lung Cancer	pMMR	19.7	MSS	MSS	0.0333333
180500920T1	2M	Colorectal Cancer	dMMR	105.36	MSI-H	MSI-H	0.966667
180500928T3	2M	Prostate Cancer	pMMR	1.97	MSS	MSS	0.0666667
180500976T3	2M	Non-Small Cell Lung Cancer	pMMR	6.4	MSS	MSS	0
180500979T3	2M	Renal Carcinoma	pMMR		MSS	MSS	0.0333333
180500989T3	2M	Non-Small Cell Lung Cancer	pMMR	30.53	MSS	MSS	0.3
180500995T3	2M	Colorectal Cancer	pMMR	9.85	MSS	MSS	0
180501000T3	2M	Renal Carcinoma	pMMR	5.42	MSS	MSS	0.0333333
180501028T3	2M	Non-Small Cell Lung Cancer	pMMR	13.79	MSS	MSS	0.3
180501063T3	2M	Other Solid Tumor	pMMR	1.97	MSS	MSS	0.1
180501099T3	2M	Gastric Carcinoma	pMMR	15.76	MSS	MSS	0.133333
180501101T3	2M	Colorectal Cancer	pMMR	271.06	MSS	MSS	0.0333333
180501102T3	2M	Gastric Carcinoma	pMMR	23.04	MSS	MSS	0.0666667
180501110T3	2M	Non-Small Cell Lung Cancer	pMMR	23.63	MSS	MSS	0.1
180501115T3	2M	Prostate Cancer	pMMR	4.92	MSS	MSS	0.0333333
180501118T3	2M	Prostate Cancer	pMMR	5.42	MSS	MSS	0
180501123T3	2M	Prostate Cancer	pMMR	3.45	MSS	MSS	0
180501140T1	2M	Colorectal Cancer	pMMR	13.29	MSS	MSS	0.133333
180501162T3	2M	Gallbladder Carcinoma	pMMR	3.45	MSS	MSS	0.0333333
180501163T3	2M	Gallbladder Carcinoma	pMMR	5.42	MSS	MSS	0.0333333
180501288T1	2M	Colorectal Cancer	pMMR	15.76	MSS	MSS	0.266667
180501290T1	2M	Corpus Carcinoma	pMMR		MSS	MSS	0.266667
180501307T3	2M	Other Solid Tumor	pMMR	7.39	MSS	MSS	0.0666667
180501311T1	2M	Colorectal Cancer	pMMR	5.91	MSS	MSS	0.233333
180501436T1	2M	Other Solid Tumor	pMMR	4.92	MSS	MSS	0.1
180501485T1	2M	Non-Small Cell Lung Cancer	pMMR	12.8	MSS	MSS	0.0333333
180501514T1	2M	Gallbladder Carcinoma	pMMR	3.45	MSS	MSS	0.1
180501521T1	2M	Colorectal Cancer	pMMR	17.92	MSS	MSS	0.133333
180501540T1	2M	Colorectal Cancer	pMMR	22.16	MSS	MSS	0.0666667
180501556T1	2M	Bladder Cancer	pMMR	7.68	MSS	MSS	0.3
180501579T3	2M	Prostate Cancer	pMMR	4.43	MSS	MSS	0.0333333
180501581T3	2M	Bladder Cancer	pMMR	21.17	MSS	MSS	0.0333333
180501582T3	2M	Prostate Cancer	pMMR	4.43	MSS	MSS	0
180501641T1	2M	Non-Small Cell Lung Cancer	pMMR	3.94	MSS	MSS	0.0666667
180501646T3	2M	Renal Carcinoma	pMMR	4.43	MSS	MSS	0.3
180501671T1	2M	Gastric Carcinoma	pMMR	12.31	MSS	MSS	0.133333
180501708T1	2M	Melanoma	pMMR	35.45	MSS	MSS	0.2
180501746T1	2M	Gastric Carcinoma	pMMR	11.82	MSS	MSS	0.0666667
180501768T1	2M	Colorectal Cancer	pMMR	11.77	MSS	MSS	0.233333
180501823T1	2M	Hepatocellular Carcinoma	pMMR	16.25	MSS	MSS	0.0666667
180501845T1	2M	Non-Small Cell Lung Cancer	pMMR	11.33	MSS	MSS	0.266667
180501876T1	2M	Non-Small Cell Lung Cancer	pMMR	15.26	MSS	MSS	0.1
180501950T1	2M	Renal Carcinoma	pMMR	5.91	MSS	MSS	0.166667
180501953T1	2M	Renal Carcinoma	pMMR	8.86	MSS	MSS	0.0333333
180502176T3	2M	Renal Carcinoma	pMMR	2.95	MSS	MSS	0.133333
180502473T1	2M	Non-Small Cell Lung Cancer	pMMR	14.28	MSS	MSS	0
180502559T3	2M	Prostate Cancer	pMMR	10.83	MSS	MSS	0.0333333
180502591T1	2M	Ovarian Cancer	pMMR	8.37	MSS	MSS	0.0666667
180502592T1	2M	Non-Small Cell Lung Cancer	pMMR	24.13	MSS	MSS	0.133333
180502593T3	2M	Non-Small Cell Lung Cancer	pMMR	28.07	MSS	MSS	0.0333333
180502649T3	2M	Prostate Cancer	pMMR	4.43	MSS	MSS	0.0333333
180502689T1	2M	Bladder Cancer	pMMR	35.45	MSS	MSS	0.3
180502689T3	2M	Bladder Cancer	pMMR	2.46	MSS	MSS	0.0333333
180502696T3	2M	Prostate Cancer	pMMR	4.43	MSS	MSS	0
180502705T3	2M	Colorectal Cancer	pMMR	3.94	MSS	MSS	0
180502710T3	2M	Renal Carcinoma	pMMR	4.92	MSS	MSS	0
180502718T3	2M	Renal Carcinoma	pMMR	5.91	MSS	MSS	0
180502720T3	2M	Renal Carcinoma	pMMR	3.45	MSS	MSS	0.0333333
180502727T3	2M	Renal Carcinoma	pMMR	17.23	MSS	MSS	0.0333333
180502736T3	2M	Kidney Neoplasm	pMMR	15.76	MSS	MSS	0.0666667
180502746T3	2M	Prostate Cancer	pMMR	8.62	MSS	MSS	0.2
180502799T3	2M	Other Solid Tumor	pMMR	11.33	MSS	MSS	0
180502819T1	2M	Renal Carcinoma	pMMR	9.85	MSS	MSS	0.0666667
180502929T1	2M	Non-Small Cell Lung Cancer	pMMR	30.53	MSS	MSS	0.0333333
180503347T1	2M	Nasopharynx Cancer	pMMR	26.1	MSS	MSS	0.0666667
180503350T1	2M	Renal Carcinoma	pMMR	13.29	MSS	MSS	0.0333333
180503351T1	2M	Ovarian Cancer	pMMR	12.8	MSS	MSS	0
180503632T1	2M	Gastric Carcinoma	pMMR	16.74	MSS	MSS	0
180503672T1	2M	Renal Carcinoma	pMMR	15.76	MSS	MSS	0
180503685T4	2M	Non-Small Cell Lung Cancer	pMMR	29.69	MSS	MSS	0.0666667
180503727T1	2M	Other Solid Tumor	pMMR	6.89	MSS	MSS	0.133333
180503778T1	2M	Bladder Cancer	pMMR	20.99	MSS	MSS	0
180503801T1	2M	Colorectal Cancer	pMMR	12.31	MSS	MSS	0.1
180503808T1	2M	Non-Small Cell Lung Cancer	pMMR	13.29	MSS	MSS	0.1
180503816T1	2M	Colorectal Cancer	pMMR	13.29	MSS	MSS	0.0333333
180503890T1	2M	Other Solid Tumor	pMMR	12.8	MSS	MSS	0.0666667
180503932T1	2M	Other Solid Tumor	pMMR	16.25	MSS	MSS	0.0666667
180503955T1	2M	Non-Small Cell Lung Cancer	pMMR	12.31	MSS	MSS	0.0666667
180503960T1	2M	Prostate Cancer	pMMR	21.17	MSS	MSI-L	0.4
180503976T1	2M	Non-Small Cell Lung Cancer	pMMR	9.85	MSS	MSS	0.0333333
180503986T1	2M	Nasopharynx Cancer	pMMR	41.36	MSS	MSS	0.2
180503994T1	2M	Non-Small Cell Lung Cancer	pMMR	28.67	MSS	MSS	0.0333333
180503996T1	2M	Colorectal Cancer	pMMR	11.82	MSS	MSS	0.0333333
180504034T3	2M	Renal Carcinoma	pMMR	10.34	MSS	MSS	0
180504036T3	2M	Non-Small Cell Lung Cancer	pMMR	11.82	MSS	MSS	0
180504040T3	2M	Hepatocellular Carcinoma	pMMR	10.83	MSS	MSS	0.133333
180504043T3	2M	Bladder Cancer	pMMR	6.4	MSS	MSS	0.1
180504144T3	2M	Renal Carcinoma	pMMR	2.95	MSS	MSS	0.0666667
180504163T1	2M	Non-Small Cell Lung Cancer	pMMR	17.23	MSS	MSS	0
180504179T3	2M	Colorectal Cancer	pMMR	14.77	MSS	MSS	0.0666667
180504324T3	2M	Prostate Cancer	pMMR	9.85	MSS	MSS	0.133333
180504325T3	2M	CUP	pMMR	18.68	MSS	MSS	0.133333
180504435T3	2M	Non-Small Cell Lung Cancer	pMMR	5.42	MSS	MSS	0.0333333
180504436T3	2M	Renal Carcinoma	pMMR	9.58	MSS	MSS	0.0666667
180504463T1	2M	Other Solid Tumor	pMMR	18.22	MSS	MSS	0.133333
180504498T3	2M	Renal Carcinoma	pMMR	4.92	MSS	MSS	0.0333333
180505027T1	2M	Non-Small Cell Lung Cancer	pMMR	14.33	MSS	MSS	0.133333
180505080T3	2M	Renal Carcinoma	pMMR	9.1	MSS	MSS	0
180505106T1	2M	Gastric Carcinoma	pMMR	86.2	MSI-H	MSI-H	0.666667
180505198T1	2M	Colorectal Cancer	pMMR	3.45	MSS	MSS	0.0333333
180505198T1	2M	Colorectal Cancer	pMMR	3.45	MSS	MSS	0.0333333
180505198T1	2M	Colorectal Cancer	pMMR	3.45	MSS	MSS	0.0333333
180505198T1	2M	Colorectal Cancer	pMMR	3.45	MSS	MSS	0.0333333
180505198T1	2M	Colorectal Cancer	pMMR	3.45	MSS	MSS	0.0333333
180505198T1	2M	Colorectal Cancer	pMMR	3.45	MSS	MSS	0.0333333
180505198T1	2M	Colorectal Cancer	pMMR	3.45	MSS	MSS	0.0333333
180505198T1	2M	Colorectal Cancer	pMMR	3.45	MSS	MSS	0.0333333
180505212T3	2M	Renal Carcinoma	pMMR	10.54	MSS	MSS	0.1
180507493T1	2M	Non-Small Cell Lung Cancer	pMMR	27.13	MSS	MSI-L	0.566667
180508017T3	2M	Non-Small Cell Lung Cancer	pMMR	27.57	MSS	MSS	0.1
180508031T3	2M	Kidney Neoplasm	pMMR	15.87	MSS	MSS	0.133333
180508051T3	2M	Kidney Neoplasm	pMMR	5.42	MSS	MSS	0.0333333
180508067T3	2M	Bladder Cancer	pMMR	31.74	MSS	MSS	0.133333
180508315T4	2M	Bladder Cancer	pMMR	15.8	MSS	MSS	0.0666667
180508448T3	2M	Non-Small Cell Lung Cancer	pMMR	19.45	MSS	MSS	0.0333333
180508497T4	2M	Breast Carcinoma	pMMR	7.39	MSS	MSS	0.166667
180508657T1	2M	Breast Carcinoma	pMMR	26.62	MSS	MSI-L	0.5
180508796T1	2M	Bladder Cancer	pMMR	14.33	MSS	MSS	0.1
180508819T3	2M	Colorectal Cancer	pMMR	18.22	MSS	MSS	0.0666667
180509017T3	2M	Colorectal Cancer	pMMR	12.8	MSS	MSS	0.0666667
180509023T3	2M	Gastric Carcinoma	pMMR	21.5	MSS	MSS	0.166667
180509024T3	2M	Gastric Carcinoma	pMMR	9.85	MSS	MSS	0.1
180509025T3	2M	Gastric Carcinoma	pMMR	20.68	MSS	MSS	0.166667
180509029T3	2M	Non-Small Cell Lung Cancer	pMMR	19.7	MSS	MSS	0.2
180509036T3	2M	Kidney Neoplasm	pMMR	12.8	MSS	MSS	0.0333333
180509037T3	2M	Kidney Neoplasm	pMMR	13.82	MSS	MSS	0.0333333
180509065T3	2M	Hepatocellular Carcinoma	pMMR	10.83	MSS	MSI-L	0.466667
180509093T3	2M	Colorectal Cancer	dMMR	12.93	MSS	MSS	0.133333
180509097T3	2M	Renal Carcinoma	pMMR	14.28	MSS	MSS	0.366667
180509121T3	2M	Kidney Neoplasm	pMMR	6.65	MSS	MSS	0.0333333
180509121T3	2M	Kidney Neoplasm	pMMR	6.65	MSS	MSS	0.0333333
180509121T3	2M	Kidney Neoplasm	pMMR	6.65	MSS	MSS	0.0333333
180509121T3	2M	Kidney Neoplasm	pMMR	6.65	MSS	MSS	0.0333333
180509121T3	2M	Kidney Neoplasm	pMMR	13.31	MSS	MSS	0.0333333
180509121T3	2M	Kidney Neoplasm	pMMR	13.31	MSS	MSS	0.0333333
180509121T3	2M	Kidney Neoplasm	pMMR	13.31	MSS	MSS	0.0333333
180509121T3	2M	Kidney Neoplasm	pMMR	13.31	MSS	MSS	0.0333333
180509129T3	2M	Breast Carcinoma	pMMR	14.85	MSS	MSS	0.266667
180509152T3	2M	Bladder Cancer	pMMR	13.41	MSS	MSS	0
180509183T3	2M	Non-Small Cell Lung Cancer	pMMR	23.95	MSS	MSS	0.1
180509194T3	2M	Other Solid Tumor	pMMR	13.29	MSS	MSS	0.2
180509208T3	2M	Renal Carcinoma	pMMR	15.33	MSS	MSS	0.0666667
180509209T3	2M	Non-Small Cell Lung Cancer	pMMR	15.8	MSS	MSS	0.166667
180509212T3	2M	Non-Small Cell Lung Cancer	pMMR	3.83	MSS	MSS	0
180509238T3	2M	Kidney Neoplasm	pMMR	7.39	MSS	MSS	0.1
180509241T3	2M	神经内分泌肿瘤	pMMR	13.89	MSS	MSS	0.0666667
180509243T3	2M	Small Cell Lung Cancer	pMMR	13.41	MSS	MSS	0
180509263T3	2M	Prostate Cancer	pMMR	18.2	MSS	MSS	0.2
180509265T3	2M	Small Cell Lung Cancer	pMMR	10.24	MSS	MSS	0.133333
180509274T3	2M	Colorectal Cancer	pMMR	19.64	MSS	MSS	0.133333
180509278T3	2M	Colorectal Cancer	pMMR	22.51	MSS	MSS	0.0333333
180509282T3	2M	Bladder Cancer	pMMR	19.16	MSS	MSS	0
180509290T3	2M	Bladder Cancer	pMMR	20.11	MSS	MSS	0.0333333
180509300T1	2M	Bladder Cancer	pMMR	24.06	MSS	MSS	0.366667
180509301T3	2M	Renal Carcinoma	pMMR	13.89	MSS	MSS	0.1
180509307T3	2M	Prostate Cancer	pMMR	18.2	MSS	MSS	0.0666667
180509308T3	2M	Renal Carcinoma	pMMR	20.11	MSS	MSS	0.0333333
180509312T3	2M	Kidney Neoplasm	pMMR	11.33	MSS	MSS	0.0666667
180509335T3	2M	Non-Small Cell Lung Cancer	pMMR	17.72	MSS	MSS	0.1
180509362T3	2M	Colorectal Cancer	pMMR	22.99	MSS	MSS	0.0333333
180509383T3	2M	Bladder Cancer	pMMR	22.16	MSS	MSS	0.2
180509384T3	2M	Renal Carcinoma	pMMR	21.17	MSS	MSS	0.166667
180509392T3	2M	Colorectal Cancer	pMMR	15.76	MSS	MSS	0.266667
180509397T3	2M	Renal Carcinoma	pMMR	9.58	MSS	MSS	0
180509398T3	2M	Colorectal Cancer	pMMR	8.19	MSS	MSS	0.133333
180509404T3	2M	Colorectal Cancer	pMMR	14.33	MSS	MSS	0.166667
180510818T4	2M	Ovarian Cancer	pMMR	12.45	MSS	MSS	0.0666667
180511702T3	2M	Non-Small Cell Lung Cancer	pMMR	32.25	MSS	MSS	0.0666667
180511705T1	2M	Kidney Neoplasm	pMMR	10.75	MSS	MSS	0.0666667
180512244T3	2M	Prostate Cancer	pMMR	18.94	MSS	MSS	0.0666667
180512411T1	2M	Hepatocellular Carcinoma	pMMR	30.71	MSS	MSS	0.1
180512541T3	2M	Bladder Cancer	pMMR	47.27	MSS	MSS	0.0333333
180512545T3	2M	Kidney Neoplasm	pMMR	10.83	MSS	MSS	0.133333
180512556T3	2M	Small Bowel Cancer	pMMR	9.36	MSS	MSS	0.0333333
180512557T3	2M	Kidney Neoplasm	pMMR	12.8	MSS	MSS	0.0666667
180512568T3	2M	Kidney Neoplasm	pMMR	9.85	MSS	MSS	0.0666667
180512569T3	2M	Renal Carcinoma	pMMR	22.99	MSS	MSS	0.0666667
180512571T3	2M	Renal Carcinoma	pMMR	17.72	MSS	MSS	0.0666667
180512572T3	2M	Renal Carcinoma	pMMR	16.76	MSS	MSS	0.1
180512576T3	2M	Bladder Cancer	pMMR	37.91	MSS	MSS	0.0333333
180512577T3	2M	Soft Tissue Sarcoma	pMMR	9.21	MSS	MSS	0.1
180512592T3	2M	Kidney Neoplasm	pMMR	16.74	MSS	MSS	0.1
180512593T3	2M	Pancreatic Cancer	pMMR	8.19	MSS	MSS	0.0333333
180512595T3	2M	Biliary, Gallbladder Cancer	pMMR	30.04	MSS	MSS	0.1
180512596T3	2M	Pancreatic Cancer	pMMR	8.86	MSS	MSS	0.0333333
180512598T3	2M	Other Solid Tumor	pMMR	17.92	MSS	MSS	0
180512614T3	2M	Biliary, Gallbladder Cancer	pMMR	9.36	MSS	MSS	0.0333333
180512629T3	2M	Other Solid Tumor	pMMR	17.24	MSS	MSS	0.1
180512631T3	2M	Colorectal Cancer	pMMR	10.83	MSS	MSS	0.133333
180512648T3	2M	Non-Small Cell Lung Cancer	pMMR	19.7	MSS	MSS	0.0666667
180512696T3	2M	Other Solid Tumor	pMMR	12.29	MSS	MSS	0.133333
180512703T3	2M	Colorectal Cancer	pMMR	14.28	MSS	MSS	0.2
180512710T3	2M	Colorectal Cancer	pMMR	8.86	MSS	MSS	0.0666667
180512714T3	2M	Biliary, Gallbladder Cancer	pMMR	11.77	MSS	MSS	0.0666667
180512720T3	2M	Gastric Carcinoma	pMMR	21.67	MSS	MSS	0.2
180512725T3	2M	Colorectal Cancer	pMMR	11.33	MSS	MSS	0.1
180512726T3	2M	Hepatocellular Carcinoma	pMMR	9.36	MSS	MSS	0.0333333
180512727T3	2M	Hepatocellular Carcinoma	pMMR	9.85	MSS	MSS	0.2
180512729T3	2M	Biliary, Gallbladder Cancer	pMMR	12.8	MSS	MSS	0.0666667
180512737T3	2M	Kidney Neoplasm	pMMR	21.17	MSS	MSS	0.2
180512738T3	2M	Renal Carcinoma	pMMR	18.2	MSS	MSS	0
180512741T3	2M	Other Solid Tumor	pMMR	14.85	MSS	MSS	0.1
180512743T3	2M	Pancreatic Cancer	pMMR	9.58	MSS	MSS	0.0333333
180512747T3	2M	Prostate Cancer	pMMR	7.39	MSS	MSS	0.1
180512749T3	2M	Colorectal Cancer	pMMR	11.33	MSS	MSS	0
180512754T3	2M	Colorectal Cancer	pMMR	22.65	MSS	MSS	0
180512755T3	2M	Colorectal Cancer	pMMR	15.76	MSS	MSS	0.0666667
180513817A1T3	2M				MSI-H	MSI-H	0.933333
180513957T3	2M	Colorectal Cancer	pMMR	12.31	MSS	MSS	0.133333
180514001T3	2M	Colorectal Cancer	pMMR	8.37	MSS	MSS	0.0666667
180514006T3	2M	Non-Small Cell Lung Cancer	pMMR	17.92	MSS	MSS	0.1
180514012T3	2M	Kidney Neoplasm	pMMR	11.77	MSS	MSS	0.0333333
180514027T3	2M	Small Cell Lung Cancer	pMMR	18.43	MSS	MSS	0.1
180514032T2	2M	Non-Small Cell Lung Cancer	pMMR	13.82	MSS	MSS	0.133333
180514054T3	2M	Non-Small Cell Lung Cancer	pMMR	15.26	MSS	MSS	0.1
180514108T3	2M	Colorectal Cancer	pMMR	12.8	MSS	MSS	0.166667
180514125T3	2M	Gastric Carcinoma	pMMR	5.63	MSS	MSS	0.166667
180514133T1	2M	Gastric Carcinoma	pMMR	20.48	MSS	MSS	0.166667
180514141T3	2M	Gastric Carcinoma	pMMR	11.26	MSS	MSS	0.1
180514173T1	2M	Non-Small Cell Lung Cancer	pMMR	9.21	MSS	MSS	0.0333333
180514184T1	2M	Non-Small Cell Lung Cancer	pMMR	8.7	MSS	MSS	0.266667
180514185T1	2M	Bone Neoplasm	pMMR	7.68	MSS	MSS	0.266667
180514186T1	2M	Non-Small Cell Lung Cancer	pMMR	13.31	MSS	MSI-L	0.433333
180514200T3	2M	Non-Small Cell Lung Cancer	pMMR	11.77	MSS	MSS	0.166667
180514202T3	2M	Breast Carcinoma	pMMR	12.8	MSS	MSS	0.166667
180514221T3	2M	Kidney Neoplasm	pMMR	13.79	MSS	MSS	0.0666667
180514224T3	2M	Colorectal Cancer	pMMR	19.7	MSS	MSS	0.0666667
180514235T3	2M	Prostate Cancer	pMMR	11.26	MSS	MSS	0.233333
180514250T3	2M	Bladder Cancer	pMMR	14.77	MSS	MSS	0.166667
180514300T3	2M	Other Solid Tumor	pMMR	11.82	MSS	MSS	0.0333333
180514306T1	2M	Non-Small Cell Lung Cancer	pMMR	17.92	MSS	MSS	0.366667
180514307T1	2M	Non-Small Cell Lung Cancer	pMMR	11.77	MSS	MSS	0.1
180514308T1	2M	Non-Small Cell Lung Cancer	pMMR	7.68	MSS	MSS	0.0666667
180514359T3	2M	Non-Small Cell Lung Cancer	pMMR	9.73	MSS	MSS	0.133333
180514423T1	2M	Colorectal Cancer	pMMR	9.73	MSS	MSS	0.133333
180514423T3	2M	Colorectal Cancer	pMMR	9.21	MSS	MSS	0.0666667
180514434T3	2M	Hepatocellular Carcinoma	pMMR	20.19	MSS	MSS	0.333333
180514552T1	2M	Kidney Neoplasm	pMMR	25.08	MSS	MSS	0.166667
180515069T3	2M	Colorectal Cancer	pMMR	17.92	MSS	MSS	0.0333333
180515090T3	2M	Biliary, Gallbladder Cancer	pMMR	21.5	MSS	MSS	0.3
180515156T1	2M	Non-Small Cell Lung Cancer	pMMR	9.21	MSS	MSS	0.233333
180515257T1	2M	Non-Small Cell Lung Cancer	pMMR	36.86	MSS	MSI-L	0.466667
180515428T1	2M	Colorectal Cancer	pMMR	13.82	MSS	MSS	0.166667
180515440T1	2M	Colorectal Cancer	pMMR	16.89	MSS	MSS	0.166667
180515441T1	2M	Gastric Carcinoma	pMMR	13.82	MSS	MSS	0.133333
180515554T2	2M	Cervical Cancer	pMMR	0	MSS	MSS	0.0666667
180515572T1	2M	Hepatocellular Carcinoma	pMMR	6.65	MSS	MSS	0.1
180515925T4	2M	Gastric Carcinoma	pMMR	16.89	MSS	MSS	0.133333
180516117T1	2M	Non-Small Cell Lung Cancer	pMMR	7.17	MSS	MSS	0.0333333
180516122T1	2M	Non-Small Cell Lung Cancer	pMMR	10.75	MSS	MSS	0.1
180516454T1	2M	Kidney Neoplasm	pMMR	11.77	MSS	MSS	0.166667
180516485T1	2M	Non-Small Cell Lung Cancer	pMMR	13.31	MSS	MSS	0.166667
180516530T1	2M	Bladder Cancer	pMMR	21.5	MSS	MSS	0.133333
180516723T3	2M	Non-Small Cell Lung Cancer	pMMR	8.7	MSS	MSS	0.133333
180516725T1	2M	Non-Small Cell Lung Cancer	pMMR	10.24	MSS	MSS	0.1
180516733T1	2M	Gastric Carcinoma	pMMR	11.26	MSS	MSS	0.1
180516861T3	2M	Non-Small Cell Lung Cancer	pMMR	8.19	MSS	MSS	0.266667
180516872T1	2M	Small Cell Lung Cancer	pMMR	23.55	MSS	MSS	0.166667
180516881T1	2M	Kidney Neoplasm	pMMR	19.45	MSS	MSS	0.2
180516958T3	2M	Gastric Carcinoma	pMMR	17.92	MSS	MSS	0.2
180516979T3	2M	Colorectal Cancer	pMMR	9.73	MSS	MSS	0.0666667
180517030T3	2M	Kidney Neoplasm	pMMR	14.33	MSS	MSS	0.0666667
180517031T3	2M	Miscellaneous Brain Tumor	pMMR	11.26	MSS	MSS	0.133333
180517114T3	2M	Prostate Cancer	pMMR	24.06	MSS	MSS	0.0666667
180517161T3	2M	Gastric Carcinoma	pMMR	15.36	MSS	MSS	0.0333333
180517187T1	2M	Non-Small Cell Lung Cancer	pMMR	30.2	MSS	MSS	0.2
180517193T3	2M	Colorectal Cancer	pMMR	12.29	MSS	MSS	0
180517206T3	2M	Hepatocellular Carcinoma	pMMR	11.77	MSS	MSS	0.133333
180517210T3	2M	Hepatocellular Carcinoma	pMMR	9.73	MSS	MSS	0.233333
180517218T3	2M	Kidney Neoplasm	pMMR	12.31	MSS	MSS	0.0666667
180517219T3	2M	Kidney Neoplasm	pMMR	17.92	MSS	MSS	0.0666667
180517233T3	2M	Prostate Cancer	pMMR	14.28	MSS	MSS	0.0666667
180517264T3	2M	Kidney Neoplasm	pMMR	13.31	MSS	MSS	0.0666667
180517269T3	2M	Kidney Neoplasm	pMMR	15.36	MSS	MSS	0.1
180517270T3	2M	Bladder Cancer	pMMR	17.92	MSS	MSS	0.0666667
180517270T3	2M	Bladder Cancer	pMMR	17.92	MSS	MSS	0.0666667
180517270T3	2M	Bladder Cancer	pMMR	17.92	MSS	MSS	0.0666667
180517270T3	2M	Bladder Cancer	pMMR	17.92	MSS	MSS	0.0666667
180517270T3	2M	Bladder Cancer	pMMR	35.32	MSS	MSS	0.0666667
180517270T3	2M	Bladder Cancer	pMMR	35.32	MSS	MSS	0.0666667
180517270T3	2M	Bladder Cancer	pMMR	35.32	MSS	MSS	0.0666667
180517270T3	2M	Bladder Cancer	pMMR	35.32	MSS	MSS	0.0666667
180517271T3	2M	Non-Small Cell Lung Cancer	pMMR	37.37	MSS	MSS	0.133333
180517276T1	2M	Kidney Neoplasm	pMMR	8.19	MSS	MSS	0.166667
180517276T1	2M	Kidney Neoplasm	pMMR	8.19	MSS	MSS	0.166667
180517276T1	2M	Kidney Neoplasm	pMMR	8.19	MSS	MSS	0.166667
180517276T1	2M	Kidney Neoplasm	pMMR	8.19	MSS	MSS	0.166667
180517276T1	2M	Kidney Neoplasm	pMMR	8.19	MSS	MSS	0.166667
180517276T1	2M	Kidney Neoplasm	pMMR	8.19	MSS	MSS	0.166667
180517276T1	2M	Kidney Neoplasm	pMMR	8.19	MSS	MSS	0.166667
180517276T1	2M	Kidney Neoplasm	pMMR	8.19	MSS	MSS	0.166667
180517291T1	2M	Non-Small Cell Lung Cancer	pMMR	18.43	MSS	MSS	0.2
180517305T3	2M	Non-Small Cell Lung Cancer	pMMR	7.88	MSS	MSS	0.133333
180517308T3	2M	Non-Small Cell Lung Cancer	pMMR	19.7	MSS	MSS	0.0333333
180517323T3	2M	Hepatocellular Carcinoma	pMMR	9.85	MSS	MSS	0.0333333
180517325T3	2M	Gastric Carcinoma	pMMR	11.33	MSS	MSS	0.0333333
180517904T1	2M	Prostate Cancer	pMMR	10.24	MSS	MSS	0.1
180518080T1	2M	Soft Tissue Sarcoma	pMMR	28.67	MSS	MSS	0.0666667
180518086T1	2M	Non-Small Cell Lung Cancer	pMMR	14.85	MSS	MSS	0.366667
180518140T1	2M	Kidney Neoplasm	pMMR	12.8	MSS	MSS	0.0666667
180518148T1	2M	Non-Small Cell Lung Cancer	pMMR	10.24	MSS	MSS	0.366667
180518837T1	2M	Cervical Cancer	pMMR	15.87	MSS	MSS	0.2
180518843T1	2M	Non-Small Cell Lung Cancer	pMMR	16.38	MSS	MSS	0.1
180519098T1	2M	Non-Small Cell Lung Cancer	pMMR	14.85	MSS	MSI-L	0.433333
180519098T1	2M	Non-Small Cell Lung Cancer	pMMR	14.85	MSS	MSI-L	0.433333
180519098T1	2M	Non-Small Cell Lung Cancer	pMMR	14.85	MSS	MSI-L	0.433333
180519098T1	2M	Non-Small Cell Lung Cancer	pMMR	14.85	MSS	MSI-L	0.433333
180519098T1	2M	Non-Small Cell Lung Cancer	pMMR	30.71	MSS	MSI-L	0.433333
180519098T1	2M	Non-Small Cell Lung Cancer	pMMR	30.71	MSS	MSI-L	0.433333
180519098T1	2M	Non-Small Cell Lung Cancer	pMMR	30.71	MSS	MSI-L	0.433333
180519098T1	2M	Non-Small Cell Lung Cancer	pMMR	30.71	MSS	MSI-L	0.433333
180519832T3	2M	Colorectal Cancer	pMMR	18.43	MSS	MSS	0
180502697T3	2M	Bladder Cancer	pMMR	26.59	MSS	MSS	0.0666667
180502697T3	2M	Bladder Cancer	pMMR	26.59	MSS	MSS	0.0666667
180502697T3	2M	Bladder Cancer	pMMR	26.59	MSS	MSS	0.0666667
180502697T3	2M	Bladder Cancer	pMMR	26.59	MSS	MSS	0.0666667
180502697T3	2M	Bladder Cancer	pMMR	26.59	MSS	MSS	0.0666667
180502697T3	2M	Bladder Cancer	pMMR	26.59	MSS	MSS	0.0666667
180502697T3	2M	Bladder Cancer	pMMR	26.59	MSS	MSS	0.0666667
180502697T3	2M	Bladder Cancer	pMMR	26.59	MSS	MSS	0.0666667
180503874T4	2M	Non-Small Cell Lung Cancer	pMMR	9.58	MSS	MSS	0.166667
180503926T1	2M	Non-Small Cell Lung Cancer	pMMR	13.79	MSS	MSS	0.0333333
180504137T3	2M	Non-Small Cell Lung Cancer	pMMR	12.8	MSS	MSS	0.1
180504137T3	2M	Non-Small Cell Lung Cancer	pMMR	12.8	MSS	MSS	0.1
180504137T3	2M	Non-Small Cell Lung Cancer	pMMR	12.8	MSS	MSS	0.1
180504137T3	2M	Non-Small Cell Lung Cancer	pMMR	12.8	MSS	MSS	0.1
180504137T3	2M	Non-Small Cell Lung Cancer	pMMR	12.8	MSS	MSS	0.1
180504137T3	2M	Non-Small Cell Lung Cancer	pMMR	12.8	MSS	MSS	0.1
180504137T3	2M	Non-Small Cell Lung Cancer	pMMR	12.8	MSS	MSS	0.1
180504137T3	2M	Non-Small Cell Lung Cancer	pMMR	12.8	MSS	MSS	0.1
180504322T3	2M	Renal Carcinoma	pMMR	20.59	MSS	MSS	0.133333
180504462T3	2M	Renal Carcinoma	pMMR	5.91	MSS	MSS	0
180504462T3	2M	Renal Carcinoma	pMMR	5.91	MSS	MSS	0
180504462T3	2M	Renal Carcinoma	pMMR	5.91	MSS	MSS	0
180504462T3	2M	Renal Carcinoma	pMMR	5.91	MSS	MSS	0
180504462T3	2M	Renal Carcinoma	pMMR	5.91	MSS	MSS	0
180504462T3	2M	Renal Carcinoma	pMMR	5.91	MSS	MSS	0
180504462T3	2M	Renal Carcinoma	pMMR	5.91	MSS	MSS	0
180504462T3	2M	Renal Carcinoma	pMMR	5.91	MSS	MSS	0
180504805T1	2M	Prostate Cancer	pMMR	19.2	MSS	MSI-H	0.666
180504499T3	2M	Renal Carcinoma	pMMR	9.36	MSS	MSS	0
180509164T3	2M	Gastric Carcinoma	pMMR	13.29	MSS	MSS	0.0666667
180504529T1	2M	Small Bowel Cancer	dMMR	72.38	MSI-H	MSI-H	0.966667
180504557T1	2M	Small Bowel Cancer		27.08	MSI-H	MSI-H	0.833333
180504555T1	2M	Small Bowel Cancer	dMMR	25.11	MSI-H	MSI-H	0.9

## Sheet: Supplementary Table S6
sample	panel size	cancer type	MMR status	TMB	PCR_MSI	msi	score
180500415T3	2M	Renal Carcinoma	pMMR	5.42	MSS	MSS	0
180500417T3	2M	Breast Carcinoma	pMMR	15.87	MSS	MSS	0.0188679
180500471T3	2M	Colorectal Cancer	pMMR	12.8	MSS	MSS	0.0188679
180500919T1	2M	Colorectal Cancer	pMMR	16.25	MSS	MSS	0
180500921T1	2M	Non-Small Cell Lung Cancer	pMMR	14.28	MSS	MSS	0
180500986T3	2M	Renal Carcinoma	pMMR	3.45	MSS	MSS	0
180500999T3	2M	Kidney Neoplasm	pMMR	12.8	MSS	MSS	0.0188679
180501001T3	2M	Renal Carcinoma	pMMR	2.95	MSS	MSS	0
180501020T3	2M	Renal Carcinoma	pMMR	12.31	MSS	MSS	0.0377358
180501034T3	2M	Pancreatic Cancer	pMMR	4.43	MSS	MSS	0
180501109T3	2M	Non-Small Cell Lung Cancer	pMMR	20.19	MSS	MSS	0
180501133T3	2M	Colorectal Cancer	pMMR	9.36	MSS	MSS	0.0377358
180501144T3	2M	Colorectal Cancer	pMMR	5.42	MSS	MSS	0
180501159T3	2M	Colorectal Cancer	pMMR	9.85	MSS	MSS	0.0192308
180501484T1	2M	Colorectal Cancer	pMMR		MSS	MSS	0.0377358
180501553T1	2M	Prostate Cancer	pMMR	81.74	MSS	MSS	0
180501645T3	2M	Renal Carcinoma	pMMR	5.91	MSS	MSS	0.0192308
180501727T4	2M	Ovarian Cancer	pMMR	9.58	MSS	MSS	0
180502596T3	2M	Non-Small Cell Lung Cancer	pMMR	14.77	MSS	MSS	0.0188679
180503924T1	2M	Non-Small Cell Lung Cancer	pMMR	8.86	MSS	MSS	0.0188679
180503937T4	2M	Non-Small Cell Lung Cancer	pMMR	10.34	MSS	MSS	0.0188679
180503990T1	2M	Non-Small Cell Lung Cancer	pMMR	15.26	MSS	MSS	0.0188679
180504158T3	2M	Prostate Cancer	pMMR	5.42	MSS	MSS	0
180504185T1	2M	Colorectal Cancer	pMMR		MSS	MSS	0.0392157
180505597T3	2M	Pancreatic Cancer	pMMR	4.92	MSS	MSS	0
180505599T1	2M	Colorectal Cancer	pMMR	11.82	MSS	MSS	0.0192308
180508044T3	2M	Kidney Neoplasm	pMMR	10.75	MSS	MSS	0
180508068T3	2M	Colorectal Cancer	pMMR	32.76	MSS	MSS	0.0188679
180508456T1	2M	Ovarian Cancer	pMMR	45.56	MSS	MSS	0
180508991T1	2M	Colorectal Cancer	dMMR	97	MSI-H	MSI-H	0.686275
180509061T3	2M	Bladder Cancer	pMMR	25.86	MSS	MSS	0
180509157T3	2M	Bladder Cancer	pMMR	29.21	MSS	MSS	0
180509162T3	2M	Non-Small Cell Lung Cancer	pMMR	6.4	MSS	MSS	0.0188679
180509207T3	2M	Other Solid Tumor	pMMR	13.89	MSS	MSS	0
180509262T3	2M	Bladder Cancer	pMMR	32.01	MSS	MSS	0.0377358
180509264T3	2M	Hepatocellular Carcinoma	pMMR	9.73	MSS	MSS	0.0188679
180509272T3	2M	Gastric Carcinoma	pMMR	16.25	MSS	MSS	0
180509285T3	2M	Other Solid Tumor	pMMR	9.58	MSS	MSS	0
180509287T3	2M	Non-Small Cell Lung Cancer	pMMR	11.82	MSS	MSS	0.0754717
180509378T3	2M	Renal Carcinoma	pMMR	12.93	MSS	MSS	0
180509395T3	2M	Non-Small Cell Lung Cancer	pMMR	12.8	MSS	MSS	0.0188679
180510825T1	2M	Breast Carcinoma	pMMR	11.26	MSS	MSS	0.0566038
180512523T3	2M	Adrenocortical Carcinoma	pMMR	23.14	MSS	MSS	0
180512524T3	2M	Kidney Neoplasm	pMMR	14.33	MSS	MSS	0.0377358
180512579T3	2M	Kidney Neoplasm	pMMR	14.28	MSS	MSS	0.0566038
180512623T1	2M	Osteosarcoma	pMMR	6.65	MSS	MSS	0
180512672T3	2M	Bone Neoplasm	pMMR	6.23	MSS	MSS	0.0188679
180512691T3	2M	Colorectal Cancer	pMMR	11.77	MSS	MSS	0.0188679
180512707T3	2M	Gastric Carcinoma	pMMR	15.36	MSS	MSS	0
180512719T3	2M	Colorectal Cancer	pMMR	10.34	MSS	MSS	0.0188679
180512751T2	2M	Non-Small Cell Lung Cancer	dMMR	7.66	MSS	MSS	0.0833333
180513549T3	2M	Pancreatic Cancer	pMMR	11.26	MSS	MSS	0
180514007T3	2M	Kidney Neoplasm	pMMR	20.99	MSS	MSS	0.0377358
180514140T3	2M	Gastric Carcinoma	pMMR	19.45	MSS	MSS	0
180514183T1	2M	Non-Small Cell Lung Cancer	pMMR	7.68	MSS	MSS	0.0188679
180514195T3	2M	Bladder Cancer	dMMR	46.29	MSI-H	MSI-H	0.415094
180514198T3	2M	Kidney Neoplasm	pMMR	11.82	MSS	MSS	0.0377358
180514223T3	2M	Colorectal Cancer	pMMR	14.28	MSS	MSS	0.0377358
180514275T1	2M	Biliary, Gallbladder Cancer	dMMR	34.47	MSI-H	MSI-H	0.207547
180514322T2	2M	Non-Small Cell Lung Cancer	pMMR	22.65	MSS	MSS	0.0188679
180514377T2	2M	Non-Small Cell Lung Cancer	pMMR	3.07	MSS	MSS	0.0377358
180514435T3	2M	Kidney Neoplasm	pMMR	14.33	MSS	MSS	0
180514436T3	2M	Kidney Neoplasm	pMMR	22.65	MSS	MSS	0.0188679
180515105T1	2M	Bladder Cancer	pMMR	162.27	MSS	MSS	0
180515200T2	2M	Biliary, Gallbladder Cancer	pMMR	20.99	MSS	MSS	0.0377358
180515364T1	2M	Prostate Cancer	pMMR	13.31	MSS	MSS	0
180515418T1	2M	Colorectal Cancer	dMMR	52.21	MSI-H	MSI-H	0.358491
180515425T1	2M	Gastric Carcinoma	pMMR	16.38	MSS	MSS	0
180515926T1	2M	Breast Carcinoma	pMMR	19.45	MSS	MSS	0.0377358
180516278T2	2M	Hepatocellular Carcinoma	pMMR	4.61	MSS	MSS	0
180516278T2	2M	Hepatocellular Carcinoma	pMMR	4.61	MSS	MSS	0
180516278T2	2M	Hepatocellular Carcinoma	pMMR	0.51	MSS	MSS	0
180516278T2	2M	Hepatocellular Carcinoma	pMMR	0.51	MSS	MSS	0
180516505T3	2M	Non-Small Cell Lung Cancer	pMMR	20.68	MSS	MSS	0.0384615
180516938T2	2M	Colorectal Cancer	-	126.05	MSI-H	MSI-H	0.121951
180516957T3	2M	Gastric Carcinoma	pMMR	13.82	MSS	MSS	0.0188679
180516985T3	2M	Colorectal Cancer	pMMR	13.82	MSS	MSS	0.0188679
180517204T3	2M	Hepatocellular Carcinoma	pMMR	14.33	MSS	MSS	0.0377358
180517285T3	2M	Melanoma	pMMR	9.21	MSS	MSS	0.0188679
180517315T3	2M	Colorectal Cancer	pMMR	20.19	MSS	MSS	0
180517328T3	2M	Colorectal Cancer	pMMR	9.36	MSS	MSS	0
180517816T1	2M	Skin Cancer, Non-Melanoma	pMMR	12.29	MSS	MSS	0.0377358
180517817T1	2M	Non-Small Cell Lung Cancer	pMMR	4.61	MSS	MSS	0.0377358
180517905T1	2M	Colorectal Cancer	pMMR	11.77	MSS	MSS	0.0188679
180517940T2	2M	Non-Small Cell Lung Cancer	pMMR	11.77	MSS	MSS	0
180518044T1	2M	Biliary, Gallbladder Cancer	pMMR	4.61	MSS	MSS	0.0416667
180518072T1	2M	Kidney Neoplasm	pMMR	122.34	MSS	MSS	0
180518088T1	2M	Non-Small Cell Lung Cancer	pMMR	18.43	MSS	MSS	0.0754717
180519114T1	2M	Non-Small Cell Lung Cancer	pMMR	10.24	MSS	MSS	0.0377358
180519125T1	2M	Non-Small Cell Lung Cancer	pMMR	4.1	MSS	MSS	0.0377358
180500363T1	2M	Gastric Carcinoma	pMMR	2.46	MSS	MSS	0.0384615
180500452T1	2M	Non-Small Cell Lung Cancer	pMMR	7.39	MSS	MSS	0
180500453T1	2M	Non-Small Cell Lung Cancer	pMMR	18.71	MSS	MSS	0.0192308
180500472T3	2M	Colorectal Cancer	dMMR	32.5	MSI-H	MSI-H	0.622642
180500473T3	2M	Renal Carcinoma	pMMR	2.46	MSS	MSS	0.0188679
180500477T3	2M	Renal Carcinoma	pMMR	5.42	MSS	MSS	0.0188679
180500499T3	2M	Non-Small Cell Lung Cancer	pMMR	11.82	MSS	MSS	0.0377358
180500659T1	2M	Non-Small Cell Lung Cancer	pMMR	19.7	MSS	MSS	0
180500920T1	2M	Colorectal Cancer	dMMR	105.36	MSI-H	MSI-H	0.679245
180500928T3	2M	Prostate Cancer	pMMR	1.97	MSS	MSS	0
180500976T3	2M	Non-Small Cell Lung Cancer	pMMR	6.4	MSS	MSS	0
180500979T3	2M	Renal Carcinoma	pMMR		MSS	MSS	0
180500985T3	2M	Gallbladder Carcinoma	pMMR	7.88	MSS	MSS	0
180500989T3	2M	Non-Small Cell Lung Cancer	pMMR	30.53	MSS	MSS	0.0377358
180500995T3	2M	Colorectal Cancer	pMMR	9.85	MSS	MSS	0.0188679
180501000T3	2M	Renal Carcinoma	pMMR	5.42	MSS	MSS	0
180501017T3	2M	Non-Small Cell Lung Cancer	pMMR	3.45	MSS	MSS	0.0188679
180501028T3	2M	Non-Small Cell Lung Cancer	pMMR	13.79	MSS	MSS	0.0943396
180501063T3	2M	Other Solid Tumor	pMMR	1.97	MSS	MSS	0
180501099T3	2M	Gastric Carcinoma	pMMR	15.76	MSS	MSS	0.0188679
180501101T3	2M	Colorectal Cancer	pMMR	271.06	MSS	MSS	0.0943396
180501102T3	2M	Gastric Carcinoma	pMMR	23.04	MSS	MSS	0.0377358
180501110T3	2M	Non-Small Cell Lung Cancer	pMMR	23.63	MSS	MSS	0.0377358
180501115T3	2M	Prostate Cancer	pMMR	4.92	MSS	MSS	0
180501118T3	2M	Prostate Cancer	pMMR	5.42	MSS	MSS	0.0188679
180501121T3	2M	Other Solid Tumor	pMMR	25.11	MSS	MSS	0
180501123T3	2M	Prostate Cancer	pMMR	3.45	MSS	MSS	0
180501140T1	2M	Colorectal Cancer	pMMR	13.29	MSS	MSS	0
180501162T3	2M	Gallbladder Carcinoma	pMMR	3.45	MSS	MSS	0.0188679
180501163T3	2M	Gallbladder Carcinoma	pMMR	5.42	MSS	MSS	0
180501169T1	2M	Gastric Carcinoma	dMMR	49.73	MSS	MSS	0.0192308
180501288T1	2M	Colorectal Cancer	pMMR	15.76	MSS	MSS	0
180501290T1	2M	Corpus Carcinoma	pMMR		MSS	MSS	0.06
180501307T3	2M	Other Solid Tumor	pMMR	7.39	MSS	MSS	0
180501311T1	2M	Colorectal Cancer	pMMR	5.91	MSS	MSS	0.0377358
180501436T1	2M	Other Solid Tumor	pMMR	4.92	MSS	MSS	0.0192308
180501485T1	2M	Non-Small Cell Lung Cancer	pMMR	12.8	MSS	MSS	0.0204082
180501514T1	2M	Gallbladder Carcinoma	pMMR	3.45	MSS	MSS	0
180501521T1	2M	Colorectal Cancer	pMMR	17.92	MSS	MSS	0.0377358
180501540T1	2M	Colorectal Cancer	pMMR	22.16	MSS	MSS	0.0408163
180501556T1	2M	Bladder Cancer	pMMR	7.68	MSS	MSS	0
180501579T3	2M	Prostate Cancer	pMMR	4.43	MSS	MSS	0
180501581T3	2M	Bladder Cancer	pMMR	21.17	MSS	MSS	0
180501582T3	2M	Prostate Cancer	pMMR	4.43	MSS	MSS	0
180501641T1	2M	Non-Small Cell Lung Cancer	pMMR	3.94	MSS	MSS	0
180501646T3	2M	Renal Carcinoma	pMMR	4.43	MSS	MSS	0.0188679
180501647T3	2M	Renal Carcinoma	pMMR	6.4	MSS	MSS	0.0377358
180501671T1	2M	Gastric Carcinoma	pMMR	12.31	MSS	MSS	0.0212766
180501677T1	2M	Other Solid Tumor	dMMR	3.94	MSS	MSS	0.0192308
180501708T1	2M	Melanoma	pMMR	35.45	MSS	MSS	0
180501720T1	2M	Other Solid Tumor	dMMR	16.74	MSS	MSS	0
180501732T1	2M	Non-Small Cell Lung Cancer	dMMR	65.49	MSS	MSS	0.0833333
180501746T1	2M	Gastric Carcinoma	pMMR	11.82	MSS	MSS	0
180501768T1	2M	Colorectal Cancer	pMMR	11.77	MSS	MSS	0.0188679
180501823T1	2M	Hepatocellular Carcinoma	pMMR	16.25	MSS	MSS	0.027027
180501845T1	2M	Non-Small Cell Lung Cancer	pMMR	11.33	MSS	MSS	0.0196078
180501876T1	2M	Non-Small Cell Lung Cancer	pMMR	15.26	MSS	MSS	0
180501950T1	2M	Renal Carcinoma	pMMR	5.91	MSS	MSS	0.0188679
180501953T1	2M	Renal Carcinoma	pMMR	8.86	MSS	MSS	0.0212766
180502176T3	2M	Renal Carcinoma	pMMR	2.95	MSS	MSS	0.0377358
180502473T1	2M	Non-Small Cell Lung Cancer	pMMR	14.28	MSS	MSS	0.0188679
180502559T3	2M	Prostate Cancer	pMMR	10.83	MSS	MSS	0.0188679
180502560T3	2M	Prostate Cancer	dMMR	5.91	MSS	MSS	0.0192308
180502591T1	2M	Ovarian Cancer	pMMR	8.37	MSS	MSS	0
180502592T1	2M	Non-Small Cell Lung Cancer	pMMR	24.13	MSS	MSS	0.0454545
180502593T3	2M	Non-Small Cell Lung Cancer	pMMR	28.07	MSS	MSS	0.0188679
180502649T3	2M	Prostate Cancer	pMMR	4.43	MSS	MSS	0
180502689T1	2M	Bladder Cancer	pMMR	35.45	MSS	MSI-H	0.22
180502689T3	2M	Bladder Cancer	pMMR	2.46	MSS	MSS	0.0188679
180502696T3	2M	Prostate Cancer	pMMR	4.43	MSS	MSS	0
180502705T3	2M	Colorectal Cancer	pMMR	3.94	MSS	MSS	0.0188679
180502710T3	2M	Renal Carcinoma	pMMR	4.92	MSS	MSS	0
180502718T3	2M	Renal Carcinoma	pMMR	5.91	MSS	MSS	0
180502720T3	2M	Renal Carcinoma	pMMR	3.45	MSS	MSS	0
180502727T3	2M	Renal Carcinoma	pMMR	17.23	MSS	MSS	0
180502736T3	2M	Kidney Neoplasm	pMMR	15.76	MSS	MSS	0.0188679
180502746T3	2M	Prostate Cancer	pMMR	8.62	MSS	MSS	0.0377358
180502799T3	2M	Other Solid Tumor	pMMR	11.33	MSS	MSS	0
180502819T1	2M	Renal Carcinoma	pMMR	9.85	MSS	MSS	0
180502929T1	2M	Non-Small Cell Lung Cancer	pMMR	30.53	MSS	MSS	0
180503347T1	2M	Nasopharynx Cancer	pMMR	26.1	MSS	MSS	0
180503350T1	2M	Renal Carcinoma	pMMR	13.29	MSS	MSS	0.0192308
180503351T1	2M	Ovarian Cancer	pMMR	12.8	MSS	MSS	0
180503632T1	2M	Gastric Carcinoma	pMMR	16.74	MSS	MSS	0
180503672T1	2M	Renal Carcinoma	pMMR	15.76	MSS	MSS	0
180503685T4	2M	Non-Small Cell Lung Cancer	pMMR	29.69	MSS	MSS	0
180503727T1	2M	Other Solid Tumor	pMMR	6.89	MSS	MSS	0
180503778T1	2M	Bladder Cancer	pMMR	20.99	MSS	MSS	0.0377358
180503801T1	2M	Colorectal Cancer	pMMR	12.31	MSS	MSS	0.0188679
180503808T1	2M	Non-Small Cell Lung Cancer	pMMR	13.29	MSS	MSS	0.0188679
180503816T1	2M	Colorectal Cancer	pMMR	13.29	MSS	MSS	0
180503890T1	2M	Other Solid Tumor	pMMR	12.8	MSS	MSS	0
180503932T1	2M	Other Solid Tumor	pMMR	16.25	MSS	MSS	0.0212766
180503955T1	2M	Non-Small Cell Lung Cancer	pMMR	12.31	MSS	MSS	0
180503960T1	2M	Prostate Cancer	pMMR	21.17	MSS	MSS	0.0204082
180503976T1	2M	Non-Small Cell Lung Cancer	pMMR	9.85	MSS	MSS	0
180503986T1	2M	Nasopharynx Cancer	pMMR	41.36	MSS	MSI-H	0.115385
180503994T1	2M	Non-Small Cell Lung Cancer	pMMR	28.67	MSS	MSS	0.0188679
180503996T1	2M	Colorectal Cancer	pMMR	11.82	MSS	MSS	0
180504016T1	2M	Non-Small Cell Lung Cancer	dMMR	16.74	MSS	MSS	0
180504034T3	2M	Renal Carcinoma	pMMR	10.34	MSS	MSS	0
180504036T3	2M	Non-Small Cell Lung Cancer	pMMR	11.82	MSS	MSS	0
180504040T3	2M	Hepatocellular Carcinoma	pMMR	10.83	MSS	MSS	0.0377358
180504043T3	2M	Bladder Cancer	pMMR	6.4	MSS	MSS	0
180504144T3	2M	Renal Carcinoma	pMMR	2.95	MSS	MSS	0.0188679
180504163T1	2M	Non-Small Cell Lung Cancer	pMMR	17.23	MSS	MSS	0.0188679
180504179T3	2M	Colorectal Cancer	pMMR	14.77	MSS	MSS	0.0566038
180504253T1	2M	Colorectal Cancer	-	69.44	MSI-H	MSI-H	0.634615
180504324T3	2M	Prostate Cancer	pMMR	9.85	MSS	MSS	0.0377358
180504325T3	2M	CUP	pMMR	18.68	MSS	MSS	0.0377358
180504435T3	2M	Non-Small Cell Lung Cancer	pMMR	5.42	MSS	MSS	0
180504436T3	2M	Renal Carcinoma	pMMR	9.58	MSS	MSS	0
180504463T1	2M	Other Solid Tumor	pMMR	18.22	MSS	MSS	0
180504498T3	2M	Renal Carcinoma	pMMR	4.92	MSS	MSS	0.0188679
180505027T1	2M	Non-Small Cell Lung Cancer	pMMR	14.33	MSS	MSS	0.0188679
180505080T3	2M	Renal Carcinoma	pMMR	9.1	MSS	MSS	0
180505106T1	2M	Gastric Carcinoma	pMMR	86.2	MSI-H	MSI-H	0.372549
180505198T1	2M	Colorectal Cancer	pMMR	3.45	MSS	MSS	0
180505198T1	2M	Colorectal Cancer	pMMR	3.45	MSS	MSS	0
180505198T1	2M	Colorectal Cancer	pMMR	3.45	MSS	MSS	0
180505198T1	2M	Colorectal Cancer	pMMR	3.45	MSS	MSS	0
180505212T3	2M	Renal Carcinoma	pMMR	10.54	MSS	MSS	0
180507493T1	2M	Non-Small Cell Lung Cancer	pMMR	27.13	MSS	MSS	0.0188679
180508017T3	2M	Non-Small Cell Lung Cancer	pMMR	27.57	MSS	MSS	0
180508031T3	2M	Kidney Neoplasm	pMMR	15.87	MSS	MSS	0
180508051T3	2M	Kidney Neoplasm	pMMR	5.42	MSS	MSS	0.0192308
180508067T3	2M	Bladder Cancer	pMMR	31.74	MSS	MSS	0.0377358
180508116T1	2M	Colorectal Cancer	pMMR	98.18	MSI-H	MSI-H	0.773585
180508157T1	2M	Bladder Cancer	pMMR	31.23	MSS	MSS	0.0377358
180508315T4	2M	Bladder Cancer	pMMR	15.8	MSS	MSS	0
180508448T3	2M	Non-Small Cell Lung Cancer	pMMR	19.45	MSS	MSS	0.0188679
180508497T4	2M	Breast Carcinoma	pMMR	7.39	MSS	MSS	0
180508559T1	2M	Prostate Cancer	pMMR	28.67	MSS	MSS	0.0566038
180508657T1	2M	Breast Carcinoma	pMMR	26.62	MSS	MSS	0.0566038
180508666T4	2M	Colorectal Cancer	dMMR	41.19	MSI-H	MSI-H	0.245283
180508796T1	2M	Bladder Cancer	pMMR	14.33	MSS	MSS	0
180508819T3	2M	Colorectal Cancer	pMMR	18.22	MSS	MSS	0
180509001T1	2M	Gastric Carcinoma	dMMR	36.44	MSI-H	MSS	0.0196078
180509017T3	2M	Colorectal Cancer	pMMR	12.8	MSS	MSS	0
180509023T3	2M	Gastric Carcinoma	pMMR	21.5	MSS	MSS	0.0188679
180509024T3	2M	Gastric Carcinoma	pMMR	9.85	MSS	MSS	0
180509025T3	2M	Gastric Carcinoma	pMMR	20.68	MSS	MSS	0.0377358
180509029T3	2M	Non-Small Cell Lung Cancer	pMMR	19.7	MSS	MSS	0.0188679
180509036T3	2M	Kidney Neoplasm	pMMR	12.8	MSS	MSS	0.0188679
180509037T3	2M	Kidney Neoplasm	pMMR	13.82	MSS	MSS	0
180509065T3	2M	Hepatocellular Carcinoma	pMMR	10.83	MSS	MSS	0.0188679
180509074T3	2M	Bladder Cancer	pMMR	13.31	MSS	MSS	0.0188679
180509093T3	2M	Colorectal Cancer	dMMR	12.93	MSS	MSS	0
180509097T3	2M	Renal Carcinoma	pMMR	14.28	MSS	MSS	0.0188679
180509121T3	2M	Kidney Neoplasm	pMMR	6.65	MSS	MSS	0
180509121T3	2M	Kidney Neoplasm	pMMR	6.65	MSS	MSS	0
180509121T3	2M	Kidney Neoplasm	pMMR	13.31	MSS	MSS	0
180509121T3	2M	Kidney Neoplasm	pMMR	13.31	MSS	MSS	0
180509129T3	2M	Breast Carcinoma	pMMR	14.85	MSS	MSS	0
180509152T3	2M	Bladder Cancer	pMMR	13.41	MSS	MSS	0.0188679
180509183T3	2M	Non-Small Cell Lung Cancer	pMMR	23.95	MSS	MSS	0.0377358
180509194T3	2M	Other Solid Tumor	pMMR	13.29	MSS	MSS	0
180509208T3	2M	Renal Carcinoma	pMMR	15.33	MSS	MSS	0
180509209T3	2M	Non-Small Cell Lung Cancer	pMMR	15.8	MSS	MSS	0
180509212T3	2M	Non-Small Cell Lung Cancer	pMMR	3.83	MSS	MSS	0
180509238T3	2M	Kidney Neoplasm	pMMR	7.39	MSS	MSS	0
180509241T3	2M	神经内分泌肿瘤	pMMR	13.89	MSS	MSS	0.0566038
180509243T3	2M	Small Cell Lung Cancer	pMMR	13.41	MSS	MSS	0
180509263T3	2M	Prostate Cancer	pMMR	18.2	MSS	MSS	0.0377358
180509265T3	2M	Small Cell Lung Cancer	pMMR	10.24	MSS	MSS	0.0188679
180509274T3	2M	Colorectal Cancer	pMMR	19.64	MSS	MSS	0.0377358
180509278T3	2M	Colorectal Cancer	pMMR	22.51	MSS	MSS	0.0188679
180509282T3	2M	Bladder Cancer	pMMR	19.16	MSS	MSS	0
180509290T3	2M	Bladder Cancer	pMMR	20.11	MSS	MSS	0
180509300T1	2M	Bladder Cancer	pMMR	24.06	MSS	MSS	0.0188679
180509301T3	2M	Renal Carcinoma	pMMR	13.89	MSS	MSS	0.0377358
180509307T3	2M	Prostate Cancer	pMMR	18.2	MSS	MSS	0.0188679
180509308T3	2M	Renal Carcinoma	pMMR	20.11	MSS	MSS	0
180509312T3	2M	Kidney Neoplasm	pMMR	11.33	MSS	MSS	0
180509335T3	2M	Non-Small Cell Lung Cancer	pMMR	17.72	MSS	MSS	0
180509356T3	2M	Colorectal Cancer	dMMR	94.7	MSI-H	MSI-H	0.509434
180509362T3	2M	Colorectal Cancer	pMMR	22.99	MSS	MSS	0.0188679
180509367T1	2M	Colorectal Cancer	pMMR	47.41	MSI-H	MSI-H	0.188679
180509383T3	2M	Bladder Cancer	pMMR	22.16	MSS	MSS	0.0566038
180509384T3	2M	Renal Carcinoma	pMMR	21.17	MSS	MSS	0
180509392T3	2M	Colorectal Cancer	pMMR	15.76	MSS	MSS	0.0192308
180509397T3	2M	Renal Carcinoma	pMMR	9.58	MSS	MSS	0.0188679
180509398T3	2M	Colorectal Cancer	pMMR	8.19	MSS	MSS	0.0377358
180509404T3	2M	Colorectal Cancer	pMMR	14.33	MSS	MSS	0
180510818T4	2M	Ovarian Cancer	pMMR	12.45	MSS	MSS	0.0188679
180511702T3	2M	Non-Small Cell Lung Cancer	pMMR	32.25	MSS	MSS	0.0188679
180511705T1	2M	Kidney Neoplasm	pMMR	10.75	MSS	MSS	0
180512244T3	2M	Prostate Cancer	pMMR	18.94	MSS	MSS	0
180512411T1	2M	Hepatocellular Carcinoma	pMMR	30.71	MSS	MSS	0
180512541T3	2M	Bladder Cancer	pMMR	47.27	MSS	MSS	0
180512545T3	2M	Kidney Neoplasm	pMMR	10.83	MSS	MSS	0.0188679
180512556T3	2M	Small Bowel Cancer	pMMR	9.36	MSS	MSS	0.0192308
180512557T3	2M	Kidney Neoplasm	pMMR	12.8	MSS	MSS	0.0188679
180512568T3	2M	Kidney Neoplasm	pMMR	9.85	MSS	MSS	0.0377358
180512569T3	2M	Renal Carcinoma	pMMR	22.99	MSS	MSS	0.0188679
180512571T3	2M	Renal Carcinoma	pMMR	17.72	MSS	MSS	0
180512572T3	2M	Renal Carcinoma	pMMR	16.76	MSS	MSS	0
180512576T3	2M	Bladder Cancer	pMMR	37.91	MSS	MSS	0
180512577T3	2M	Soft Tissue Sarcoma	pMMR	9.21	MSS	MSS	0
180512592T3	2M	Kidney Neoplasm	pMMR	16.74	MSS	MSS	0.0188679
180512593T3	2M	Pancreatic Cancer	pMMR	8.19	MSS	MSS	0
180512595T3	2M	Biliary, Gallbladder Cancer	pMMR	30.04	MSS	MSS	0.0192308
180512596T3	2M	Pancreatic Cancer	pMMR	8.86	MSS	MSS	0.0566038
180512598T3	2M	Other Solid Tumor	pMMR	17.92	MSS	MSS	0.0377358
180512614T3	2M	Biliary, Gallbladder Cancer	pMMR	9.36	MSS	MSS	0
180512629T3	2M	Other Solid Tumor	pMMR	17.24	MSS	MSS	0.0566038
180512631T3	2M	Colorectal Cancer	pMMR	10.83	MSS	MSS	0
180512648T3	2M	Non-Small Cell Lung Cancer	pMMR	19.7	MSS	MSS	0
180512696T3	2M	Other Solid Tumor	pMMR	12.29	MSS	MSS	0.0377358
180512703T3	2M	Colorectal Cancer	pMMR	14.28	MSS	MSS	0.0377358
180512710T3	2M	Colorectal Cancer	pMMR	8.86	MSS	MSS	0.0377358
180512714T3	2M	Biliary, Gallbladder Cancer	pMMR	11.77	MSS	MSS	0.0188679
180512720T3	2M	Gastric Carcinoma	pMMR	21.67	MSS	MSS	0.0188679
180512725T3	2M	Colorectal Cancer	pMMR	11.33	MSS	MSS	0.0377358
180512726T3	2M	Hepatocellular Carcinoma	pMMR	9.36	MSS	MSS	0.0377358
180512727T3	2M	Hepatocellular Carcinoma	pMMR	9.85	MSS	MSS	0
180512729T3	2M	Biliary, Gallbladder Cancer	pMMR	12.8	MSS	MSS	0
180512737T3	2M	Kidney Neoplasm	pMMR	21.17	MSS	MSS	0
180512738T3	2M	Renal Carcinoma	pMMR	18.2	MSS	MSS	0
180512741T3	2M	Other Solid Tumor	pMMR	14.85	MSS	MSS	0.0188679
180512743T3	2M	Pancreatic Cancer	pMMR	9.58	MSS	MSS	0.0188679
180512747T3	2M	Prostate Cancer	pMMR	7.39	MSS	MSS	0.0192308
180512749T3	2M	Colorectal Cancer	pMMR	11.33	MSS	MSS	0
180512754T3	2M	Colorectal Cancer	pMMR	22.65	MSS	MSS	0.0188679
180512755T3	2M	Colorectal Cancer	pMMR	15.76	MSS	MSS	0.0377358
180513817A1T3	2M				MSI-H	MSI-H	0.754717
180513957T3	2M	Colorectal Cancer	pMMR	12.31	MSS	MSS	0.0188679
180513958T3	2M	Colorectal Cancer	pMMR	16.25	MSS	MSS	0.0961538
180514001T3	2M	Colorectal Cancer	pMMR	8.37	MSS	MSS	0.0188679
180514006T3	2M	Non-Small Cell Lung Cancer	pMMR	17.92	MSS	MSS	0
180514012T3	2M	Kidney Neoplasm	pMMR	11.77	MSS	MSS	0.0377358
180514027T3	2M	Small Cell Lung Cancer	pMMR	18.43	MSS	MSS	0.0188679
180514032T2	2M	Non-Small Cell Lung Cancer	pMMR	13.82	MSS	MSS	0.0566038
180514054T3	2M	Non-Small Cell Lung Cancer	pMMR	15.26	MSS	MSS	0
180514108T3	2M	Colorectal Cancer	pMMR	12.8	MSS	MSS	0.0377358
180514125T3	2M	Gastric Carcinoma	pMMR	5.63	MSS	MSS	0.0188679
180514133T1	2M	Gastric Carcinoma	pMMR	20.48	MSS	MSS	0.0377358
180514141T3	2M	Gastric Carcinoma	pMMR	11.26	MSS	MSS	0.0377358
180514173T1	2M	Non-Small Cell Lung Cancer	pMMR	9.21	MSS	MSS	0.0188679
180514184T1	2M	Non-Small Cell Lung Cancer	pMMR	8.7	MSS	MSS	0.0377358
180514185T1	2M	Bone Neoplasm	pMMR	7.68	MSS	MSS	0.0188679
180514186T1	2M	Non-Small Cell Lung Cancer	pMMR	13.31	MSS	MSS	0.0566038
180514200T3	2M	Non-Small Cell Lung Cancer	pMMR	11.77	MSS	MSS	0.0377358
180514202T3	2M	Breast Carcinoma	pMMR	12.8	MSS	MSS	0
180514221T3	2M	Kidney Neoplasm	pMMR	13.79	MSS	MSS	0.0377358
180514224T3	2M	Colorectal Cancer	pMMR	19.7	MSS	MSS	0
180514235T3	2M	Prostate Cancer	pMMR	11.26	MSS	MSS	0.0188679
180514250T3	2M	Bladder Cancer	pMMR	14.77	MSS	MSS	0
180514300T3	2M	Other Solid Tumor	pMMR	11.82	MSS	MSS	0
180514305T1	2M	Non-Small Cell Lung Cancer	pMMR	7.68	MSS	MSS	0.0377358
180514306T1	2M	Non-Small Cell Lung Cancer	pMMR	17.92	MSS	MSS	0.0566038
180514307T1	2M	Non-Small Cell Lung Cancer	pMMR	11.77	MSS	MSS	0.0188679
180514308T1	2M	Non-Small Cell Lung Cancer	pMMR	7.68	MSS	MSS	0.0188679
180514359T3	2M	Non-Small Cell Lung Cancer	pMMR	9.73	MSS	MSS	0.0188679
180514422T3	2M	Colorectal Cancer	pMMR	51.7	MSI-H	MSS	0.0943396
180514423T1	2M	Colorectal Cancer	pMMR	9.73	MSS	MSS	0.0188679
180514423T3	2M	Colorectal Cancer	pMMR	9.21	MSS	MSS	0.0377358
180514434T3	2M	Hepatocellular Carcinoma	pMMR	20.19	MSS	MSS	0.0188679
180514552T1	2M	Kidney Neoplasm	pMMR	25.08	MSS	MSS	0
180515069T3	2M	Colorectal Cancer	pMMR	17.92	MSS	MSS	0.0188679
180515090T3	2M	Biliary, Gallbladder Cancer	pMMR	21.5	MSS	MSS	0.0566038
180515156T1	2M	Non-Small Cell Lung Cancer	pMMR	9.21	MSS	MSS	0.0754717
180515257T1	2M	Non-Small Cell Lung Cancer	pMMR	36.86	MSS	MSS	0.0943396
180515428T1	2M	Colorectal Cancer	pMMR	13.82	MSS	MSS	0.0188679
180515440T1	2M	Colorectal Cancer	pMMR	16.89	MSS	MSS	0.0188679
180515441T1	2M	Gastric Carcinoma	pMMR	13.82	MSS	MSS	0
180515554T2	2M	Cervical Cancer	pMMR	0	MSS	MSS	0
180515572T1	2M	Hepatocellular Carcinoma	pMMR	6.65	MSS	MSS	0.0377358
180515925T4	2M	Gastric Carcinoma	pMMR	16.89	MSS	MSS	0.0377358
180516117T1	2M	Non-Small Cell Lung Cancer	pMMR	7.17	MSS	MSS	0
180516122T1	2M	Non-Small Cell Lung Cancer	pMMR	10.75	MSS	MSS	0
180516454T1	2M	Kidney Neoplasm	pMMR	11.77	MSS	MSS	0.0188679
180516485T1	2M	Non-Small Cell Lung Cancer	pMMR	13.31	MSS	MSS	0.0188679
180516530T1	2M	Bladder Cancer	pMMR	21.5	MSS	MSS	0.0188679
180516723T3	2M	Non-Small Cell Lung Cancer	pMMR	8.7	MSS	MSS	0.0566038
180516725T1	2M	Non-Small Cell Lung Cancer	pMMR	10.24	MSS	MSS	0
180516733T1	2M	Gastric Carcinoma	pMMR	11.26	MSS	MSS	0.0754717
180516861T3	2M	Non-Small Cell Lung Cancer	pMMR	8.19	MSS	MSS	0
180516872T1	2M	Small Cell Lung Cancer	pMMR	23.55	MSS	MSS	0.0188679
180516881T1	2M	Kidney Neoplasm	pMMR	19.45	MSS	MSS	0.0566038
180516946T1	2M	Gastric Carcinoma	pMMR	9.21	MSS	MSI-H	0.113208
180516958T3	2M	Gastric Carcinoma	pMMR	17.92	MSS	MSS	0
180516979T3	2M	Colorectal Cancer	pMMR	9.73	MSS	MSS	0.0188679
180517030T3	2M	Kidney Neoplasm	pMMR	14.33	MSS	MSS	0
180517031T3	2M	Miscellaneous Brain Tumor	pMMR	11.26	MSS	MSS	0.0188679
180517114T3	2M	Prostate Cancer	pMMR	24.06	MSS	MSS	0.0188679
180517161T3	2M	Gastric Carcinoma	pMMR	15.36	MSS	MSS	0
180517187T1	2M	Non-Small Cell Lung Cancer	pMMR	30.2	MSS	MSS	0.0566038
180517193T3	2M	Colorectal Cancer	pMMR	12.29	MSS	MSS	0.0188679
180517206T3	2M	Hepatocellular Carcinoma	pMMR	11.77	MSS	MSS	0
180517210T3	2M	Hepatocellular Carcinoma	pMMR	9.73	MSS	MSS	0.0377358
180517218T3	2M	Kidney Neoplasm	pMMR	12.31	MSS	MSS	0
180517219T3	2M	Kidney Neoplasm	pMMR	17.92	MSS	MSS	0.0188679
180517233T3	2M	Prostate Cancer	pMMR	14.28	MSS	MSS	0
180517264T3	2M	Kidney Neoplasm	pMMR	13.31	MSS	MSS	0.0188679
180517269T3	2M	Kidney Neoplasm	pMMR	15.36	MSS	MSS	0.0566038
180517270T3	2M	Bladder Cancer	pMMR	17.92	MSS	MSS	0.0188679
180517270T3	2M	Bladder Cancer	pMMR	17.92	MSS	MSS	0.0188679
180517270T3	2M	Bladder Cancer	pMMR	35.32	MSS	MSS	0.0188679
180517270T3	2M	Bladder Cancer	pMMR	35.32	MSS	MSS	0.0188679
180517271T3	2M	Non-Small Cell Lung Cancer	pMMR	37.37	MSS	MSS	0.0377358
180517276T1	2M	Kidney Neoplasm	pMMR	8.19	MSS	MSS	0.0188679
180517276T1	2M	Kidney Neoplasm	pMMR	8.19	MSS	MSS	0.0188679
180517276T1	2M	Kidney Neoplasm	pMMR	8.19	MSS	MSS	0.0188679
180517276T1	2M	Kidney Neoplasm	pMMR	8.19	MSS	MSS	0.0188679
180517291T1	2M	Non-Small Cell Lung Cancer	pMMR	18.43	MSS	MSS	0.0566038
180517305T3	2M	Non-Small Cell Lung Cancer	pMMR	7.88	MSS	MSS	0.0377358
180517308T3	2M	Non-Small Cell Lung Cancer	pMMR	19.7	MSS	MSS	0
180517323T3	2M	Hepatocellular Carcinoma	pMMR	9.85	MSS	MSS	0
180517325T3	2M	Gastric Carcinoma	pMMR	11.33	MSS	MSS	0.0188679
180517904T1	2M	Prostate Cancer	pMMR	10.24	MSS	MSS	0.0188679
180518049T1	2M	Prostate Cancer	pMMR	37.37	MSI-H	MSI-H	0.264151
180518080T1	2M	Soft Tissue Sarcoma	pMMR	28.67	MSS	MSS	0.0188679
180518086T1	2M	Non-Small Cell Lung Cancer	pMMR	14.85	MSS	MSS	0.0566038
180518140T1	2M	Kidney Neoplasm	pMMR	12.8	MSS	MSS	0
180518148T1	2M	Non-Small Cell Lung Cancer	pMMR	10.24	MSS	MSS	0
180518837T1	2M	Cervical Cancer	pMMR	15.87	MSS	MSS	0.0188679
180518843T1	2M	Non-Small Cell Lung Cancer	pMMR	16.38	MSS	MSS	0.0377358
180519088T1	2M	Non-Small Cell Lung Cancer	pMMR	3.58	MSS	MSS	0.0566038
180519088T1	2M	Non-Small Cell Lung Cancer	pMMR	3.58	MSS	MSS	0.0566038
180519088T1	2M	Non-Small Cell Lung Cancer	pMMR	48.63	MSS	MSS	0.0566038
180519088T1	2M	Non-Small Cell Lung Cancer	pMMR	48.63	MSS	MSS	0.0566038
180519098T1	2M	Non-Small Cell Lung Cancer	pMMR	14.85	MSS	MSS	0.0769231
180519098T1	2M	Non-Small Cell Lung Cancer	pMMR	14.85	MSS	MSS	0.0769231
180519098T1	2M	Non-Small Cell Lung Cancer	pMMR	30.71	MSS	MSS	0.0769231
180519098T1	2M	Non-Small Cell Lung Cancer	pMMR	30.71	MSS	MSS	0.0769231
180519105T1	2M	Non-Small Cell Lung Cancer	pMMR	11.77	MSS	MSS	0.0576923
180519832T3	2M	Colorectal Cancer	pMMR	18.43	MSS	MSS	0.0188679
180501047T3	2M	Prostate Cancer	dMMR	8.37	MSS	MSS	0.0188679
180501081T3	2M	Gastric Carcinoma	pMMR	5.42	MSS	MSS	0
180502697T3	2M	Bladder Cancer	pMMR	26.59	MSS	MSS	0
180502697T3	2M	Bladder Cancer	pMMR	26.59	MSS	MSS	0
180502697T3	2M	Bladder Cancer	pMMR	26.59	MSS	MSS	0
180502697T3	2M	Bladder Cancer	pMMR	26.59	MSS	MSS	0
180503874T4	2M	Non-Small Cell Lung Cancer	pMMR	9.58	MSS	MSS	0.0188679
180503926T1	2M	Non-Small Cell Lung Cancer	pMMR	13.79	MSS	MSS	0
180504137T3	2M	Non-Small Cell Lung Cancer	pMMR	12.8	MSS	MSS	0
180504137T3	2M	Non-Small Cell Lung Cancer	pMMR	12.8	MSS	MSS	0
180504137T3	2M	Non-Small Cell Lung Cancer	pMMR	12.8	MSS	MSS	0
180504137T3	2M	Non-Small Cell Lung Cancer	pMMR	12.8	MSS	MSS	0
180504322T3	2M	Renal Carcinoma	pMMR	20.59	MSS	MSS	0.0188679
180504462T3	2M	Renal Carcinoma	pMMR	5.91	MSS	MSS	0.0377358
180504462T3	2M	Renal Carcinoma	pMMR	5.91	MSS	MSS	0.0377358
180504462T3	2M	Renal Carcinoma	pMMR	5.91	MSS	MSS	0.0377358
180504462T3	2M	Renal Carcinoma	pMMR	5.91	MSS	MSS	0.0377358
180504805T1	2M	Prostate Cancer	pMMR	19.2	MSS	MSS	0
180502595T1	2M	Other Solid Tumor	dMMR	36.44	MSS	MSS	0.0238095
180504499T3	2M	Renal Carcinoma	pMMR	9.36	MSS	MSS	0.0188679
180509164T3	2M	Gastric Carcinoma	pMMR	13.29	MSS	MSS	0.0188679
180504501T1	2M	Small Bowel Cancer	dMMR	11.82	MSS	MSS	0.0212766
180504529T1	2M	Small Bowel Cancer	dMMR	72.38	MSI-H	MSI-H	0.576923
180504554T1	2M	Small Bowel Cancer		14.28	MSS	MSS	0.0408163
180504557T1	2M	Small Bowel Cancer		27.08	MSI-H	MSI-H	0.423077
180504555T1	2M	Small Bowel Cancer	dMMR	25.11	MSI-H	MSI-H	0.519231

## Sheet: Supplementary Table S7
sample	panel size	cancer type	MMR status	TMB	PCR_MSI	MSI	msi_score
180508991T1	2M	Colorectal Cancer	dMMR	97	MSI-H	MSI-H	49.07
180515418T1	2M	Colorectal Cancer	dMMR	52.21	MSI-H	MSI-H	28.19
180500363T1	2M	Gastric Carcinoma	pMMR	2.46	MSS	MSS	3.97
180500452T1	2M	Non-Small Cell Lung Cancer	pMMR	7.39	MSS	MSS	8.97
180500453T1	2M	Non-Small Cell Lung Cancer	pMMR	18.71	MSS	MSS	8.04
180500473T3	2M	Renal Carcinoma	pMMR	2.46	MSS	MSS	2.78
180500477T3	2M	Renal Carcinoma	pMMR	5.42	MSS	MSS	0.69
180500499T3	2M	Non-Small Cell Lung Cancer	pMMR	11.82	MSS	MSS	20.34
180500659T1	2M	Non-Small Cell Lung Cancer	pMMR	19.7	MSS	MSS	1.9
180500920T1	2M	Colorectal Cancer	dMMR	105.36	MSI-H	MSI-H	46.98
180500928T3	2M	Prostate Cancer	pMMR	1.97	MSS	MSS	2.09
180500976T3	2M	Non-Small Cell Lung Cancer	pMMR	6.4	MSS	MSS	1.18
180500979T3	2M	Renal Carcinoma	pMMR		MSS	MSS	0.46
180500989T3	2M	Non-Small Cell Lung Cancer	pMMR	30.53	MSS	MSS	5.29
180500995T3	2M	Colorectal Cancer	pMMR	9.85	MSS	MSS	4.72
180501000T3	2M	Renal Carcinoma	pMMR	5.42	MSS	MSS	0.23
180501028T3	2M	Non-Small Cell Lung Cancer	pMMR	13.79	MSS	MSS	14.22
180501063T3	2M	Other Solid Tumor	pMMR	1.97	MSS	MSS	1.15
180501099T3	2M	Gastric Carcinoma	pMMR	15.76	MSS	MSS	4.17
180501101T3	2M	Colorectal Cancer	pMMR	271.06	MSS	MSS	5.56
180501102T3	2M	Gastric Carcinoma	pMMR	23.04	MSS	MSS	5.68
180501110T3	2M	Non-Small Cell Lung Cancer	pMMR	23.63	MSS	MSS	4.88
180501115T3	2M	Prostate Cancer	pMMR	4.92	MSS	MSS	4.23
180501118T3	2M	Prostate Cancer	pMMR	5.42	MSS	MSS	0.23
180501123T3	2M	Prostate Cancer	pMMR	3.45	MSS	MSS	1.63
180501140T1	2M	Colorectal Cancer	pMMR	13.29	MSS	MSS	8.7
180501162T3	2M	Gallbladder Carcinoma	pMMR	3.45	MSS	MSS	1.15
180501163T3	2M	Gallbladder Carcinoma	pMMR	5.42	MSS	MSS	12.62
180501288T1	2M	Colorectal Cancer	pMMR	15.76	MSS	MSS	3.93
180501290T1	2M	Corpus Carcinoma	pMMR		MSS	MSS	7.44
180501307T3	2M	Other Solid Tumor	pMMR	7.39	MSS	MSS	6.34
180501311T1	2M	Colorectal Cancer	pMMR	5.91	MSS	MSS	9.15
180501436T1	2M	Other Solid Tumor	pMMR	4.92	MSS	MSS	8.05
180501485T1	2M	Non-Small Cell Lung Cancer	pMMR	12.8	MSS	MSS	4.87
180501514T1	2M	Gallbladder Carcinoma	pMMR	3.45	MSS	MSS	4.41
180501521T1	2M	Colorectal Cancer	pMMR	17.92	MSS	MSS	21.23
180501540T1	2M	Colorectal Cancer	pMMR	22.16	MSS	MSS	22.51
180501556T1	2M	Bladder Cancer	pMMR	7.68	MSS	MSS	7.71
180501579T3	2M	Prostate Cancer	pMMR	4.43	MSS	MSS	0.7
180501581T3	2M	Bladder Cancer	pMMR	21.17	MSS	MSS	2.36
180501582T3	2M	Prostate Cancer	pMMR	4.43	MSS	MSS	0
180501641T1	2M	Non-Small Cell Lung Cancer	pMMR	3.94	MSS	MSS	6.44
180501646T3	2M	Renal Carcinoma	pMMR	4.43	MSS	MSS	0.23
180501671T1	2M	Gastric Carcinoma	pMMR	12.31	MSS	MSS	6.15
180501708T1	2M	Melanoma	pMMR	35.45	MSS	MSS	22.96
180501746T1	2M	Gastric Carcinoma	pMMR	11.82	MSS	MSS	1.18
180501768T1	2M	Colorectal Cancer	pMMR	11.77	MSS	MSS	7.29
180501823T1	2M	Hepatocellular Carcinoma	pMMR	16.25	MSS	MSS	11.6
180501845T1	2M	Non-Small Cell Lung Cancer	pMMR	11.33	MSS	MSS	8.22
180501876T1	2M	Non-Small Cell Lung Cancer	pMMR	15.26	MSS	MSS	8.6
180501950T1	2M	Renal Carcinoma	pMMR	5.91	MSS	MSS	6.07
180501953T1	2M	Renal Carcinoma	pMMR	8.86	MSS	MSS	1.65
180502176T3	2M	Renal Carcinoma	pMMR	2.95	MSS	MSS	0
180502559T3	2M	Prostate Cancer	pMMR	10.83	MSS	MSS	6.1
180502591T1	2M	Ovarian Cancer	pMMR	8.37	MSS	MSS	0.69
180502592T1	2M	Non-Small Cell Lung Cancer	pMMR	24.13	MSS	MSI-H	29.07
180502649T3	2M	Prostate Cancer	pMMR	4.43	MSS	MSS	0.46
180502689T1	2M	Bladder Cancer	pMMR	35.45	MSS	MSI-H	39.15
180502696T3	2M	Prostate Cancer	pMMR	4.43	MSS	MSS	7.31
180502705T3	2M	Colorectal Cancer	pMMR	3.94	MSS	MSS	3.68
180502710T3	2M	Renal Carcinoma	pMMR	4.92	MSS	MSS	3.22
180502718T3	2M	Renal Carcinoma	pMMR	5.91	MSS	MSS	2.54
180502720T3	2M	Renal Carcinoma	pMMR	3.45	MSS	MSS	0
180502727T3	2M	Renal Carcinoma	pMMR	17.23	MSS	MSS	3.44
180502736T3	2M	Kidney Neoplasm	pMMR	15.76	MSS	MSS	1.02
180502746T3	2M	Prostate Cancer	pMMR	8.62	MSS	MSS	1.75
180502799T3	2M	Other Solid Tumor	pMMR	11.33	MSS	MSS	5.77
180502819T1	2M	Renal Carcinoma	pMMR	9.85	MSS	MSS	3.88
180502929T1	2M	Non-Small Cell Lung Cancer	pMMR	30.53	MSS	MSS	5.39
180503347T1	2M	Nasopharynx Cancer	pMMR	26.1	MSS	MSS	22.38
180503350T1	2M	Renal Carcinoma	pMMR	13.29	MSS	MSS	1.17
180503351T1	2M	Ovarian Cancer	pMMR	12.8	MSS	MSS	5.5
180503632T1	2M	Gastric Carcinoma	pMMR	16.74	MSS	MSS	6.68
180503672T1	2M	Renal Carcinoma	pMMR	15.76	MSS	MSS	23.31
180503727T1	2M	Other Solid Tumor	pMMR	6.89	MSS	MSS	9.13
180503778T1	2M	Bladder Cancer	pMMR	20.99	MSS	MSS	24.13
180503801T1	2M	Colorectal Cancer	pMMR	12.31	MSS	MSS	3.22
180503808T1	2M	Non-Small Cell Lung Cancer	pMMR	13.29	MSS	MSS	8.68
180503816T1	2M	Colorectal Cancer	pMMR	13.29	MSS	MSS	10.28
180503890T1	2M	Other Solid Tumor	pMMR	12.8	MSS	MSS	8.82
180503932T1	2M	Other Solid Tumor	pMMR	16.25	MSS	MSS	14.35
180503960T1	2M	Prostate Cancer	pMMR	21.17	MSS	MSS	13.43
180503994T1	2M	Non-Small Cell Lung Cancer	pMMR	28.67	MSS	MSI-H	26.75
180503996T1	2M	Colorectal Cancer	pMMR	11.82	MSS	MSS	3.5
180504034T3	2M	Renal Carcinoma	pMMR	10.34	MSS	MSS	0.24
180504036T3	2M	Non-Small Cell Lung Cancer	pMMR	11.82	MSS	MSS	16.21
180504040T3	2M	Hepatocellular Carcinoma	pMMR	10.83	MSS	MSS	8.54
180504043T3	2M	Bladder Cancer	pMMR	6.4	MSS	MSS	0
180504144T3	2M	Renal Carcinoma	pMMR	2.95	MSS	MSS	7.18
180504163T1	2M	Non-Small Cell Lung Cancer	pMMR	17.23	MSS	MSS	6.94
180504179T3	2M	Colorectal Cancer	pMMR	14.77	MSS	MSS	3.92
180504324T3	2M	Prostate Cancer	pMMR	9.85	MSS	MSS	1.83
180504325T3	2M	CUP	pMMR	18.68	MSS	MSS	13.65
180504435T3	2M	Non-Small Cell Lung Cancer	pMMR	5.42	MSS	MSS	3.2
180504436T3	2M	Renal Carcinoma	pMMR	9.58	MSS	MSS	2.89
180504463T1	2M	Other Solid Tumor	pMMR	18.22	MSS	MSS	23.35
180504498T3	2M	Renal Carcinoma	pMMR	4.92	MSS	MSS	0.23
180505027T1	2M	Non-Small Cell Lung Cancer	pMMR	14.33	MSS	MSS	2.01
180505080T3	2M	Renal Carcinoma	pMMR	9.1	MSS	MSS	0.67
180505106T1	2M	Gastric Carcinoma	pMMR	86.2	MSI-H	MSI-H	40
180505198T1	2M	Colorectal Cancer	pMMR	3.45	MSS	MSS	2.53
180505198T1	2M	Colorectal Cancer	pMMR	3.45	MSS	MSS	2.53
180505198T1	2M	Colorectal Cancer	pMMR	3.45	MSS	MSS	2.53
180505198T1	2M	Colorectal Cancer	pMMR	3.45	MSS	MSS	2.53
180505198T1	2M	Colorectal Cancer	pMMR	3.45	MSS	MSS	2.53
180505198T1	2M	Colorectal Cancer	pMMR	3.45	MSS	MSS	2.53
180505198T1	2M	Colorectal Cancer	pMMR	3.45	MSS	MSS	2.53
180505198T1	2M	Colorectal Cancer	pMMR	3.45	MSS	MSS	2.53
180505198T1	2M	Colorectal Cancer	pMMR	3.45	MSS	MSS	2.53
180505198T1	2M	Colorectal Cancer	pMMR	3.45	MSS	MSS	2.53
180505198T1	2M	Colorectal Cancer	pMMR	3.45	MSS	MSS	2.53
180505198T1	2M	Colorectal Cancer	pMMR	3.45	MSS	MSS	2.53
180505198T1	2M	Colorectal Cancer	pMMR	3.45	MSS	MSS	2.53
180505198T1	2M	Colorectal Cancer	pMMR	3.45	MSS	MSS	2.53
180505198T1	2M	Colorectal Cancer	pMMR	3.45	MSS	MSS	2.53
180505198T1	2M	Colorectal Cancer	pMMR	3.45	MSS	MSS	2.53
180505212T3	2M	Renal Carcinoma	pMMR	10.54	MSS	MSS	1.33
180507493T1	2M	Non-Small Cell Lung Cancer	pMMR	27.13	MSS	MSS	25.82
180508017T3	2M	Non-Small Cell Lung Cancer	pMMR	27.57	MSS	MSS	8.72
180508031T3	2M	Kidney Neoplasm	pMMR	15.87	MSS	MSS	2.23
180508051T3	2M	Kidney Neoplasm	pMMR	5.42	MSS	MSS	5.22
180508315T4	2M	Bladder Cancer	pMMR	15.8	MSS	MSS	3.11
180508448T3	2M	Non-Small Cell Lung Cancer	pMMR	19.45	MSS	MSS	6.95
180508497T4	2M	Breast Carcinoma	pMMR	7.39	MSS	MSS	4.85
180508657T1	2M	Breast Carcinoma	pMMR	26.62	MSS	MSS	23.5
180508796T1	2M	Bladder Cancer	pMMR	14.33	MSS	MSS	1.54
180508819T3	2M	Colorectal Cancer	pMMR	18.22	MSS	MSS	6.93
180509017T3	2M	Colorectal Cancer	pMMR	12.8	MSS	MSS	4.65
180509023T3	2M	Gastric Carcinoma	pMMR	21.5	MSS	MSS	4.83
180509024T3	2M	Gastric Carcinoma	pMMR	9.85	MSS	MSS	0.95
180509025T3	2M	Gastric Carcinoma	pMMR	20.68	MSS	MSS	26.44
180509029T3	2M	Non-Small Cell Lung Cancer	pMMR	19.7	MSS	MSS	5.87
180509036T3	2M	Kidney Neoplasm	pMMR	12.8	MSS	MSS	2.51
180509037T3	2M	Kidney Neoplasm	pMMR	13.82	MSS	MSS	9.75
180509065T3	2M	Hepatocellular Carcinoma	pMMR	10.83	MSS	MSS	1.62
180509093T3	2M	Colorectal Cancer	dMMR	12.93	MSS	MSS	4.97
180509097T3	2M	Renal Carcinoma	pMMR	14.28	MSS	MSS	1.42
180509121T3	2M	Kidney Neoplasm	pMMR	6.65	MSS	MSS	1.49
180509121T3	2M	Kidney Neoplasm	pMMR	6.65	MSS	MSS	1.49
180509121T3	2M	Kidney Neoplasm	pMMR	6.65	MSS	MSS	1.49
180509121T3	2M	Kidney Neoplasm	pMMR	6.65	MSS	MSS	1.49
180509121T3	2M	Kidney Neoplasm	pMMR	6.65	MSS	MSS	1.49
180509121T3	2M	Kidney Neoplasm	pMMR	6.65	MSS	MSS	1.49
180509121T3	2M	Kidney Neoplasm	pMMR	6.65	MSS	MSS	1.49
180509121T3	2M	Kidney Neoplasm	pMMR	6.65	MSS	MSS	1.49
180509121T3	2M	Kidney Neoplasm	pMMR	13.31	MSS	MSS	1.49
180509121T3	2M	Kidney Neoplasm	pMMR	13.31	MSS	MSS	1.49
180509121T3	2M	Kidney Neoplasm	pMMR	13.31	MSS	MSS	1.49
180509121T3	2M	Kidney Neoplasm	pMMR	13.31	MSS	MSS	1.49
180509121T3	2M	Kidney Neoplasm	pMMR	13.31	MSS	MSS	1.49
180509121T3	2M	Kidney Neoplasm	pMMR	13.31	MSS	MSS	1.49
180509121T3	2M	Kidney Neoplasm	pMMR	13.31	MSS	MSS	1.49
180509121T3	2M	Kidney Neoplasm	pMMR	13.31	MSS	MSS	1.49
180509129T3	2M	Breast Carcinoma	pMMR	14.85	MSS	MSS	15.1
180509152T3	2M	Bladder Cancer	pMMR	13.41	MSS	MSS	5.3
180509183T3	2M	Non-Small Cell Lung Cancer	pMMR	23.95	MSS	MSS	3.13
180509194T3	2M	Other Solid Tumor	pMMR	13.29	MSS	MSS	2.86
180509208T3	2M	Renal Carcinoma	pMMR	15.33	MSS	MSS	10.82
180509209T3	2M	Non-Small Cell Lung Cancer	pMMR	15.8	MSS	MSS	11.43
180509212T3	2M	Non-Small Cell Lung Cancer	pMMR	3.83	MSS	MSS	4.66
180509238T3	2M	Kidney Neoplasm	pMMR	7.39	MSS	MSS	1.15
180509241T3	2M	神经内分泌肿瘤	pMMR	13.89	MSS	MSS	13.53
180509243T3	2M	Small Cell Lung Cancer	pMMR	13.41	MSS	MSS	7.81
180509263T3	2M	Prostate Cancer	pMMR	18.2	MSS	MSS	4.02
180509265T3	2M	Small Cell Lung Cancer	pMMR	10.24	MSS	MSS	17.65
180509274T3	2M	Colorectal Cancer	pMMR	19.64	MSS	MSS	0.88
180509278T3	2M	Colorectal Cancer	pMMR	22.51	MSS	MSS	2.44
180509282T3	2M	Bladder Cancer	pMMR	19.16	MSS	MSS	1.79
180509290T3	2M	Bladder Cancer	pMMR	20.11	MSS	MSS	11.41
180509300T1	2M	Bladder Cancer	pMMR	24.06	MSS	MSS	11.45
180509301T3	2M	Renal Carcinoma	pMMR	13.89	MSS	MSS	12.75
180509307T3	2M	Prostate Cancer	pMMR	18.2	MSS	MSS	3.34
180509308T3	2M	Renal Carcinoma	pMMR	20.11	MSS	MSS	0.67
180509312T3	2M	Kidney Neoplasm	pMMR	11.33	MSS	MSS	1.14
180509335T3	2M	Non-Small Cell Lung Cancer	pMMR	17.72	MSS	MSS	2.65
180509383T3	2M	Bladder Cancer	pMMR	22.16	MSS	MSS	11.94
180509384T3	2M	Renal Carcinoma	pMMR	21.17	MSS	MSS	0.23
180509392T3	2M	Colorectal Cancer	pMMR	15.76	MSS	MSS	3.45
180509397T3	2M	Renal Carcinoma	pMMR	9.58	MSS	MSS	6.98
180509398T3	2M	Colorectal Cancer	pMMR	8.19	MSS	MSS	5.14
180509404T3	2M	Colorectal Cancer	pMMR	14.33	MSS	MSS	6.2
180510818T4	2M	Ovarian Cancer	pMMR	12.45	MSS	MSS	9.42
180511705T1	2M	Kidney Neoplasm	pMMR	10.75	MSS	MSS	11.08
180512244T3	2M	Prostate Cancer	pMMR	18.94	MSS	MSS	13.71
180512541T3	2M	Bladder Cancer	pMMR	47.27	MSS	MSS	2.81
180512545T3	2M	Kidney Neoplasm	pMMR	10.83	MSS	MSS	1.83
180512556T3	2M	Small Bowel Cancer	pMMR	9.36	MSS	MSS	6.85
180512557T3	2M	Kidney Neoplasm	pMMR	12.8	MSS	MSS	9.57
180512568T3	2M	Kidney Neoplasm	pMMR	9.85	MSS	MSS	0.92
180512571T3	2M	Renal Carcinoma	pMMR	17.72	MSS	MSS	1.33
180512572T3	2M	Renal Carcinoma	pMMR	16.76	MSS	MSS	2.9
180512576T3	2M	Bladder Cancer	pMMR	37.91	MSS	MSS	1.17
180512577T3	2M	Soft Tissue Sarcoma	pMMR	9.21	MSS	MSS	5.49
180512592T3	2M	Kidney Neoplasm	pMMR	16.74	MSS	MSS	4.11
180512593T3	2M	Pancreatic Cancer	pMMR	8.19	MSS	MSS	11.03
180512595T3	2M	Biliary, Gallbladder Cancer	pMMR	30.04	MSS	MSS	2.75
180512596T3	2M	Pancreatic Cancer	pMMR	8.86	MSS	MSS	3.35
180512598T3	2M	Other Solid Tumor	pMMR	17.92	MSS	MSS	3.48
180512614T3	2M	Biliary, Gallbladder Cancer	pMMR	9.36	MSS	MSS	2.06
180512629T3	2M	Other Solid Tumor	pMMR	17.24	MSS	MSS	4.01
180512631T3	2M	Colorectal Cancer	pMMR	10.83	MSS	MSS	5.24
180512648T3	2M	Non-Small Cell Lung Cancer	pMMR	19.7	MSS	MSS	5.91
180512696T3	2M	Other Solid Tumor	pMMR	12.29	MSS	MSS	2.08
180512703T3	2M	Colorectal Cancer	pMMR	14.28	MSS	MSS	6.18
180512710T3	2M	Colorectal Cancer	pMMR	8.86	MSS	MSS	1.35
180512714T3	2M	Biliary, Gallbladder Cancer	pMMR	11.77	MSS	MSS	1.97
180512720T3	2M	Gastric Carcinoma	pMMR	21.67	MSS	MSS	6.19
180512725T3	2M	Colorectal Cancer	pMMR	11.33	MSS	MSS	11.24
180512726T3	2M	Hepatocellular Carcinoma	pMMR	9.36	MSS	MSS	5.31
180512727T3	2M	Hepatocellular Carcinoma	pMMR	9.85	MSS	MSS	2.75
180512729T3	2M	Biliary, Gallbladder Cancer	pMMR	12.8	MSS	MSS	2.09
180512738T3	2M	Renal Carcinoma	pMMR	18.2	MSS	MSS	4.44
180512741T3	2M	Other Solid Tumor	pMMR	14.85	MSS	MSS	7.32
180512743T3	2M	Pancreatic Cancer	pMMR	9.58	MSS	MSS	4.68
180512747T3	2M	Prostate Cancer	pMMR	7.39	MSS	MSS	1.39
180512754T3	2M	Colorectal Cancer	pMMR	22.65	MSS	MSS	6.02
180512755T3	2M	Colorectal Cancer	pMMR	15.76	MSS	MSS	5.61
180513957T3	2M	Colorectal Cancer	pMMR	12.31	MSS	MSS	4.9
180514001T3	2M	Colorectal Cancer	pMMR	8.37	MSS	MSS	2.32
180514006T3	2M	Non-Small Cell Lung Cancer	pMMR	17.92	MSS	MSS	0.5
180514012T3	2M	Kidney Neoplasm	pMMR	11.77	MSS	MSS	4.2
180514027T3	2M	Small Cell Lung Cancer	pMMR	18.43	MSS	MSS	9.45
180514032T2	2M	Non-Small Cell Lung Cancer	pMMR	13.82	MSS	MSS	5.78
180514054T3	2M	Non-Small Cell Lung Cancer	pMMR	15.26	MSS	MSS	4.52
180514108T3	2M	Colorectal Cancer	pMMR	12.8	MSS	MSS	3.79
180514125T3	2M	Gastric Carcinoma	pMMR	5.63	MSS	MSS	2.96
180514133T1	2M	Gastric Carcinoma	pMMR	20.48	MSS	MSS	10.05
180514141T3	2M	Gastric Carcinoma	pMMR	11.26	MSS	MSS	1
180514173T1	2M	Non-Small Cell Lung Cancer	pMMR	9.21	MSS	MSS	13.68
180514184T1	2M	Non-Small Cell Lung Cancer	pMMR	8.7	MSS	MSS	3.6
180514185T1	2M	Bone Neoplasm	pMMR	7.68	MSS	MSS	7.83
180514186T1	2M	Non-Small Cell Lung Cancer	pMMR	13.31	MSS	MSS	22.9
180514200T3	2M	Non-Small Cell Lung Cancer	pMMR	11.77	MSS	MSS	9.34
180514202T3	2M	Breast Carcinoma	pMMR	12.8	MSS	MSS	2.95
180514221T3	2M	Kidney Neoplasm	pMMR	13.79	MSS	MSS	1.38
180514235T3	2M	Prostate Cancer	pMMR	11.26	MSS	MSS	3.47
180514250T3	2M	Bladder Cancer	pMMR	14.77	MSS	MSS	3.56
180514300T3	2M	Other Solid Tumor	pMMR	11.82	MSS	MSS	10.57
180514306T1	2M	Non-Small Cell Lung Cancer	pMMR	17.92	MSS	MSI-H	29.6
180514308T1	2M	Non-Small Cell Lung Cancer	pMMR	7.68	MSS	MSS	2.79
180514359T3	2M	Non-Small Cell Lung Cancer	pMMR	9.73	MSS	MSS	5.94
180514423T1	2M	Colorectal Cancer	pMMR	9.73	MSS	MSS	1.48
180514434T3	2M	Hepatocellular Carcinoma	pMMR	20.19	MSS	MSS	2.79
180514552T1	2M	Kidney Neoplasm	pMMR	25.08	MSS	MSS	8.55
180515069T3	2M	Colorectal Cancer	pMMR	17.92	MSS	MSS	15.15
180515090T3	2M	Biliary, Gallbladder Cancer	pMMR	21.5	MSS	MSS	17.66
180515156T1	2M	Non-Small Cell Lung Cancer	pMMR	9.21	MSS	MSS	13.91
180515257T1	2M	Non-Small Cell Lung Cancer	pMMR	36.86	MSS	MSI-H	26.75
180515428T1	2M	Colorectal Cancer	pMMR	13.82	MSS	MSS	3.46
180515440T1	2M	Colorectal Cancer	pMMR	16.89	MSS	MSS	3.49
180515441T1	2M	Gastric Carcinoma	pMMR	13.82	MSS	MSS	4.76
180515554T2	2M	Cervical Cancer	pMMR	0	MSS	MSI-H	41.51
180515572T1	2M	Hepatocellular Carcinoma	pMMR	6.65	MSS	MSS	2.24
180515925T4	2M	Gastric Carcinoma	pMMR	16.89	MSS	MSS	7.28
180516117T1	2M	Non-Small Cell Lung Cancer	pMMR	7.17	MSS	MSS	1.24
180516122T1	2M	Non-Small Cell Lung Cancer	pMMR	10.75	MSS	MSS	2.95
180516454T1	2M	Kidney Neoplasm	pMMR	11.77	MSS	MSS	5.18
180516485T1	2M	Non-Small Cell Lung Cancer	pMMR	13.31	MSS	MSS	2.24
180516530T1	2M	Bladder Cancer	pMMR	21.5	MSS	MSS	3.02
180516723T3	2M	Non-Small Cell Lung Cancer	pMMR	8.7	MSS	MSS	3.2
180516733T1	2M	Gastric Carcinoma	pMMR	11.26	MSS	MSS	1.73
180516861T3	2M	Non-Small Cell Lung Cancer	pMMR	8.19	MSS	MSS	1
180516872T1	2M	Small Cell Lung Cancer	pMMR	23.55	MSS	MSS	4.3
180516881T1	2M	Kidney Neoplasm	pMMR	19.45	MSS	MSS	15.52
180516958T3	2M	Gastric Carcinoma	pMMR	17.92	MSS	MSS	6.48
180516979T3	2M	Colorectal Cancer	pMMR	9.73	MSS	MSS	0.25
180517030T3	2M	Kidney Neoplasm	pMMR	14.33	MSS	MSS	3.8
180517031T3	2M	Miscellaneous Brain Tumor	pMMR	11.26	MSS	MSS	13.18
180517114T3	2M	Prostate Cancer	pMMR	24.06	MSS	MSS	4.31
180517161T3	2M	Gastric Carcinoma	pMMR	15.36	MSS	MSS	15.38
180517187T1	2M	Non-Small Cell Lung Cancer	pMMR	30.2	MSS	MSS	15.29
180517193T3	2M	Colorectal Cancer	pMMR	12.29	MSS	MSS	7.71
180517206T3	2M	Hepatocellular Carcinoma	pMMR	11.77	MSS	MSS	9.9
180517210T3	2M	Hepatocellular Carcinoma	pMMR	9.73	MSS	MSS	12.25
180517218T3	2M	Kidney Neoplasm	pMMR	12.31	MSS	MSS	0.9
180517219T3	2M	Kidney Neoplasm	pMMR	17.92	MSS	MSS	3.51
180517233T3	2M	Prostate Cancer	pMMR	14.28	MSS	MSS	0.7
180517264T3	2M	Kidney Neoplasm	pMMR	13.31	MSS	MSS	2.65
180517269T3	2M	Kidney Neoplasm	pMMR	15.36	MSS	MSS	0.51
180517270T3	2M	Bladder Cancer	pMMR	17.92	MSS	MSS	6.67
180517270T3	2M	Bladder Cancer	pMMR	17.92	MSS	MSS	6.67
180517270T3	2M	Bladder Cancer	pMMR	17.92	MSS	MSS	6.67
180517270T3	2M	Bladder Cancer	pMMR	17.92	MSS	MSS	6.67
180517270T3	2M	Bladder Cancer	pMMR	17.92	MSS	MSS	6.67
180517270T3	2M	Bladder Cancer	pMMR	17.92	MSS	MSS	6.67
180517270T3	2M	Bladder Cancer	pMMR	17.92	MSS	MSS	6.67
180517270T3	2M	Bladder Cancer	pMMR	17.92	MSS	MSS	6.67
180517270T3	2M	Bladder Cancer	pMMR	35.32	MSS	MSS	6.67
180517270T3	2M	Bladder Cancer	pMMR	35.32	MSS	MSS	6.67
180517270T3	2M	Bladder Cancer	pMMR	35.32	MSS	MSS	6.67
180517270T3	2M	Bladder Cancer	pMMR	35.32	MSS	MSS	6.67
180517270T3	2M	Bladder Cancer	pMMR	35.32	MSS	MSS	6.67
180517270T3	2M	Bladder Cancer	pMMR	35.32	MSS	MSS	6.67
180517270T3	2M	Bladder Cancer	pMMR	35.32	MSS	MSS	6.67
180517270T3	2M	Bladder Cancer	pMMR	35.32	MSS	MSS	6.67
180517271T3	2M	Non-Small Cell Lung Cancer	pMMR	37.37	MSS	MSS	11.48
180517276T1	2M	Kidney Neoplasm	pMMR	8.19	MSS	MSS	6.41
180517276T1	2M	Kidney Neoplasm	pMMR	8.19	MSS	MSS	6.41
180517276T1	2M	Kidney Neoplasm	pMMR	8.19	MSS	MSS	6.41
180517276T1	2M	Kidney Neoplasm	pMMR	8.19	MSS	MSS	6.41
180517276T1	2M	Kidney Neoplasm	pMMR	8.19	MSS	MSS	6.41
180517276T1	2M	Kidney Neoplasm	pMMR	8.19	MSS	MSS	6.41
180517276T1	2M	Kidney Neoplasm	pMMR	8.19	MSS	MSS	6.41
180517276T1	2M	Kidney Neoplasm	pMMR	8.19	MSS	MSS	6.41
180517276T1	2M	Kidney Neoplasm	pMMR	8.19	MSS	MSS	6.41
180517276T1	2M	Kidney Neoplasm	pMMR	8.19	MSS	MSS	6.41
180517276T1	2M	Kidney Neoplasm	pMMR	8.19	MSS	MSS	6.41
180517276T1	2M	Kidney Neoplasm	pMMR	8.19	MSS	MSS	6.41
180517276T1	2M	Kidney Neoplasm	pMMR	8.19	MSS	MSS	6.41
180517276T1	2M	Kidney Neoplasm	pMMR	8.19	MSS	MSS	6.41
180517276T1	2M	Kidney Neoplasm	pMMR	8.19	MSS	MSS	6.41
180517276T1	2M	Kidney Neoplasm	pMMR	8.19	MSS	MSS	6.41
180517291T1	2M	Non-Small Cell Lung Cancer	pMMR	18.43	MSS	MSS	22.84
180517305T3	2M	Non-Small Cell Lung Cancer	pMMR	7.88	MSS	MSS	2.52
180517308T3	2M	Non-Small Cell Lung Cancer	pMMR	19.7	MSS	MSS	14.42
180517323T3	2M	Hepatocellular Carcinoma	pMMR	9.85	MSS	MSS	6.16
180517325T3	2M	Gastric Carcinoma	pMMR	11.33	MSS	MSS	13.74
180517904T1	2M	Prostate Cancer	pMMR	10.24	MSS	MSS	4.49
180518086T1	2M	Non-Small Cell Lung Cancer	pMMR	14.85	MSS	MSS	12.03
180518140T1	2M	Kidney Neoplasm	pMMR	12.8	MSS	MSS	4.24
180518148T1	2M	Non-Small Cell Lung Cancer	pMMR	10.24	MSS	MSS	6.84
180518837T1	2M	Cervical Cancer	pMMR	15.87	MSS	MSS	21.64
180518843T1	2M	Non-Small Cell Lung Cancer	pMMR	16.38	MSS	MSS	0
180519098T1	2M	Non-Small Cell Lung Cancer	pMMR	14.85	MSS	MSI-H	33
180519098T1	2M	Non-Small Cell Lung Cancer	pMMR	14.85	MSS	MSI-H	33
180519098T1	2M	Non-Small Cell Lung Cancer	pMMR	14.85	MSS	MSI-H	33
180519098T1	2M	Non-Small Cell Lung Cancer	pMMR	14.85	MSS	MSI-H	33
180519098T1	2M	Non-Small Cell Lung Cancer	pMMR	14.85	MSS	MSI-H	33
180519098T1	2M	Non-Small Cell Lung Cancer	pMMR	14.85	MSS	MSI-H	33
180519098T1	2M	Non-Small Cell Lung Cancer	pMMR	14.85	MSS	MSI-H	33
180519098T1	2M	Non-Small Cell Lung Cancer	pMMR	14.85	MSS	MSI-H	33
180519098T1	2M	Non-Small Cell Lung Cancer	pMMR	30.71	MSS	MSI-H	33
180519098T1	2M	Non-Small Cell Lung Cancer	pMMR	30.71	MSS	MSI-H	33
180519098T1	2M	Non-Small Cell Lung Cancer	pMMR	30.71	MSS	MSI-H	33
180519098T1	2M	Non-Small Cell Lung Cancer	pMMR	30.71	MSS	MSI-H	33
180519098T1	2M	Non-Small Cell Lung Cancer	pMMR	30.71	MSS	MSI-H	33
180519098T1	2M	Non-Small Cell Lung Cancer	pMMR	30.71	MSS	MSI-H	33
180519098T1	2M	Non-Small Cell Lung Cancer	pMMR	30.71	MSS	MSI-H	33
180519098T1	2M	Non-Small Cell Lung Cancer	pMMR	30.71	MSS	MSI-H	33
180519832T3	2M	Colorectal Cancer	pMMR	18.43	MSS	MSS	6.23
180502697T3	2M	Bladder Cancer	pMMR	26.59	MSS	MSS	0
180502697T3	2M	Bladder Cancer	pMMR	26.59	MSS	MSS	0
180502697T3	2M	Bladder Cancer	pMMR	26.59	MSS	MSS	0
180502697T3	2M	Bladder Cancer	pMMR	26.59	MSS	MSS	0
180502697T3	2M	Bladder Cancer	pMMR	26.59	MSS	MSS	0
180502697T3	2M	Bladder Cancer	pMMR	26.59	MSS	MSS	0
180502697T3	2M	Bladder Cancer	pMMR	26.59	MSS	MSS	0
180502697T3	2M	Bladder Cancer	pMMR	26.59	MSS	MSS	0
180502697T3	2M	Bladder Cancer	pMMR	26.59	MSS	MSS	0
180502697T3	2M	Bladder Cancer	pMMR	26.59	MSS	MSS	0
180502697T3	2M	Bladder Cancer	pMMR	26.59	MSS	MSS	0
180502697T3	2M	Bladder Cancer	pMMR	26.59	MSS	MSS	0
180502697T3	2M	Bladder Cancer	pMMR	26.59	MSS	MSS	0
180502697T3	2M	Bladder Cancer	pMMR	26.59	MSS	MSS	0
180502697T3	2M	Bladder Cancer	pMMR	26.59	MSS	MSS	0
180502697T3	2M	Bladder Cancer	pMMR	26.59	MSS	MSS	0
180503874T4	2M	Non-Small Cell Lung Cancer	pMMR	9.58	MSS	MSS	1.13
180503926T1	2M	Non-Small Cell Lung Cancer	pMMR	13.79	MSS	MSS	0.69
180504322T3	2M	Renal Carcinoma	pMMR	20.59	MSS	MSS	9.66
180504805T1	2M	Prostate Cancer	pMMR	19.2	MSS	MSS	6.67
180504499T3	2M	Renal Carcinoma	pMMR	9.36	MSS	MSS	0.9
180509164T3	2M	Gastric Carcinoma	pMMR	13.29	MSS	MSS	1.19
180504529T1	2M	Small Bowel Cancer	dMMR	72.38	MSI-H	MSI-H	43.06
180504557T1	2M	Small Bowel Cancer		27.08	MSI-H	MSI-H	41.08
180504555T1	2M	Small Bowel Cancer	dMMR	25.11	MSI-H	MSI-H	41.12

## Sheet: Supplementary Table S8
sample	panel size	cancer type	MMR status	TMB	PCR_MSI
180500415T3	2M	Renal Carcinoma	pMMR	5.42	MSS
180500417T3	2M	Breast Carcinoma	pMMR	15.87	MSS
180500471T3	2M	Colorectal Cancer	pMMR	12.8	MSS
180500919T1	2M	Colorectal Cancer	pMMR	16.25	MSS
180500921T1	2M	Non-Small Cell Lung Cancer	pMMR	14.28	MSS
180500986T3	2M	Renal Carcinoma	pMMR	3.45	MSS
180500999T3	2M	Kidney Neoplasm	pMMR	12.8	MSS
180501001T3	2M	Renal Carcinoma	pMMR	2.95	MSS
180501020T3	2M	Renal Carcinoma	pMMR	12.31	MSS
180501034T3	2M	Pancreatic Cancer	pMMR	4.43	MSS
180501109T3	2M	Non-Small Cell Lung Cancer	pMMR	20.19	MSS
180501133T3	2M	Colorectal Cancer	pMMR	9.36	MSS
180501144T3	2M	Colorectal Cancer	pMMR	5.42	MSS
180501159T3	2M	Colorectal Cancer	pMMR	9.85	MSS
180501484T1	2M	Colorectal Cancer	pMMR		MSS
180501553T1	2M	Prostate Cancer	pMMR	12	MSS
180501645T3	2M	Renal Carcinoma	pMMR	5.91	MSS
180501727T4	2M	Ovarian Cancer	pMMR	9.58	MSS
180502596T3	2M	Non-Small Cell Lung Cancer	pMMR	14.77	MSS
180503924T1	2M	Non-Small Cell Lung Cancer	pMMR	8.86	MSS
180503937T4	2M	Non-Small Cell Lung Cancer	pMMR	10.34	MSS
180503990T1	2M	Non-Small Cell Lung Cancer	pMMR	15.26	MSS
180504158T3	2M	Prostate Cancer	pMMR	5.42	MSS
180504185T1	2M	Colorectal Cancer	pMMR		MSS
180505597T3	2M	Pancreatic Cancer	pMMR	4.92	MSS
180505599T1	2M	Colorectal Cancer	pMMR	11.82	MSS
180508044T3	2M	Kidney Neoplasm	pMMR	10.75	MSS
180508068T3	2M	Colorectal Cancer	pMMR	32.76	MSS
180508456T1	2M	Ovarian Cancer	pMMR	12	MSS
180508991T1	2M	Colorectal Cancer	dMMR	97	MSI-H
180509061T3	2M	Bladder Cancer	pMMR	25.86	MSS
180509157T3	2M	Bladder Cancer	pMMR	29.21	MSS
180509162T3	2M	Non-Small Cell Lung Cancer	pMMR	6.4	MSS
180509207T3	2M	Other Solid Tumor	pMMR	13.89	MSS
180509262T3	2M	Bladder Cancer	pMMR	32.01	MSS
180509264T3	2M	Hepatocellular Carcinoma	pMMR	9.73	MSS
180509272T3	2M	Gastric Carcinoma	pMMR	16.25	MSS
180509285T3	2M	Other Solid Tumor	pMMR	9.58	MSS
180509287T3	2M	Non-Small Cell Lung Cancer	pMMR	11.82	MSS
180509378T3	2M	Renal Carcinoma	pMMR	12.93	MSS
180509395T3	2M	Non-Small Cell Lung Cancer	pMMR	12.8	MSS
180510825T1	2M	Breast Carcinoma	pMMR	11.26	MSS
180512523T3	2M	Adrenocortical Carcinoma	pMMR	23.14	MSS
180512524T3	2M	Kidney Neoplasm	pMMR	14.33	MSS
180512579T3	2M	Kidney Neoplasm	pMMR	14.28	MSS
180512623T1	2M	Osteosarcoma	pMMR	6.65	MSS
180512672T3	2M	Bone Neoplasm	pMMR	6.23	MSS
180512691T3	2M	Colorectal Cancer	pMMR	11.77	MSS
180512707T3	2M	Gastric Carcinoma	pMMR	15.36	MSS
180512719T3	2M	Colorectal Cancer	pMMR	10.34	MSS
180512751T2	2M	Non-Small Cell Lung Cancer	dMMR	7.66	MSS
180513549T3	2M	Pancreatic Cancer	pMMR	11.26	MSS
180514007T3	2M	Kidney Neoplasm	pMMR	20.99	MSS
180514140T3	2M	Gastric Carcinoma	pMMR	19.45	MSS
180514183T1	2M	Non-Small Cell Lung Cancer	pMMR	7.68	MSS
180514195T3	2M	Bladder Cancer	dMMR	46.29	MSI-H
180514198T3	2M	Kidney Neoplasm	pMMR	11.82	MSS
180514223T3	2M	Colorectal Cancer	pMMR	14.28	MSS
180514275T1	2M	Biliary, Gallbladder Cancer	dMMR	34.47	MSI-H
180514322T2	2M	Non-Small Cell Lung Cancer	pMMR	22.65	MSS
180514377T2	2M	Non-Small Cell Lung Cancer	pMMR	3.07	MSS
180514435T3	2M	Kidney Neoplasm	pMMR	14.33	MSS
180514436T3	2M	Kidney Neoplasm	pMMR	22.65	MSS
180515105T1	2M	Bladder Cancer	pMMR	12	MSS
180515200T2	2M	Biliary, Gallbladder Cancer	pMMR	20.99	MSS
180515364T1	2M	Prostate Cancer	pMMR	13.31	MSS
180515418T1	2M	Colorectal Cancer	dMMR	52.21	MSI-H
180515425T1	2M	Gastric Carcinoma	pMMR	16.38	MSS
180515926T1	2M	Breast Carcinoma	pMMR	19.45	MSS
180516278T2	2M	Hepatocellular Carcinoma	pMMR	4.61	MSS
180516278T2	2M	Hepatocellular Carcinoma	pMMR	4.61	MSS
180516278T2	2M	Hepatocellular Carcinoma	pMMR	0.51	MSS
180516278T2	2M	Hepatocellular Carcinoma	pMMR	0.51	MSS
180516505T3	2M	Non-Small Cell Lung Cancer	pMMR	20.68	MSS
180516938T2	2M	Colorectal Cancer	-	126.05	MSI-H
180516957T3	2M	Gastric Carcinoma	pMMR	13.82	MSS
180516985T3	2M	Colorectal Cancer	pMMR	13.82	MSS
180517204T3	2M	Hepatocellular Carcinoma	pMMR	14.33	MSS
180517285T3	2M	Melanoma	pMMR	9.21	MSS
180517315T3	2M	Colorectal Cancer	pMMR	20.19	MSS
180517328T3	2M	Colorectal Cancer	pMMR	9.36	MSS
180517816T1	2M	Skin Cancer, Non-Melanoma	pMMR	12.29	MSS
180517817T1	2M	Non-Small Cell Lung Cancer	pMMR	4.61	MSS
180517905T1	2M	Colorectal Cancer	pMMR	11.77	MSS
180517940T2	2M	Non-Small Cell Lung Cancer	pMMR	11.77	MSS
180518044T1	2M	Biliary, Gallbladder Cancer	pMMR	4.61	MSS
180518072T1	2M	Kidney Neoplasm	pMMR	12	MSS
180518088T1	2M	Non-Small Cell Lung Cancer	pMMR	18.43	MSS
180519114T1	2M	Non-Small Cell Lung Cancer	pMMR	10.24	MSS
180519125T1	2M	Non-Small Cell Lung Cancer	pMMR	4.1	MSS
180500363T1	2M	Gastric Carcinoma	pMMR	2.46	MSS
180500452T1	2M	Non-Small Cell Lung Cancer	pMMR	7.39	MSS
180500453T1	2M	Non-Small Cell Lung Cancer	pMMR	18.71	MSS
180500472T3	2M	Colorectal Cancer	dMMR	32.5	MSI-H
180500473T3	2M	Renal Carcinoma	pMMR	2.46	MSS
180500477T3	2M	Renal Carcinoma	pMMR	5.42	MSS
180500499T3	2M	Non-Small Cell Lung Cancer	pMMR	11.82	MSS
180500659T1	2M	Non-Small Cell Lung Cancer	pMMR	19.7	MSS
180500920T1	2M	Colorectal Cancer	dMMR	105.36	MSI-H
180500928T3	2M	Prostate Cancer	pMMR	1.97	MSS
180500976T3	2M	Non-Small Cell Lung Cancer	pMMR	6.4	MSS
180500979T3	2M	Renal Carcinoma	pMMR		MSS
180500985T3	2M	Gallbladder Carcinoma	pMMR	7.88	MSS
180500989T3	2M	Non-Small Cell Lung Cancer	pMMR	30.53	MSS
180500995T3	2M	Colorectal Cancer	pMMR	9.85	MSS
180501000T3	2M	Renal Carcinoma	pMMR	5.42	MSS
180501017T3	2M	Non-Small Cell Lung Cancer	pMMR	3.45	MSS
180501028T3	2M	Non-Small Cell Lung Cancer	pMMR	13.79	MSS
180501063T3	2M	Other Solid Tumor	pMMR	1.97	MSS
180501099T3	2M	Gastric Carcinoma	pMMR	15.76	MSS
180501101T3	2M	Colorectal Cancer	pMMR	14	MSS
180501102T3	2M	Gastric Carcinoma	pMMR	23.04	MSS
180501110T3	2M	Non-Small Cell Lung Cancer	pMMR	23.63	MSS
180501115T3	2M	Prostate Cancer	pMMR	4.92	MSS
180501118T3	2M	Prostate Cancer	pMMR	5.42	MSS
180501121T3	2M	Other Solid Tumor	pMMR	25.11	MSS
180501123T3	2M	Prostate Cancer	pMMR	3.45	MSS
180501140T1	2M	Colorectal Cancer	pMMR	13.29	MSS
180501162T3	2M	Gallbladder Carcinoma	pMMR	3.45	MSS
180501163T3	2M	Gallbladder Carcinoma	pMMR	5.42	MSS
180501169T1	2M	Gastric Carcinoma	dMMR	49.73	MSS
180501288T1	2M	Colorectal Cancer	pMMR	15.76	MSS
180501290T1	2M	Corpus Carcinoma	pMMR		MSS
180501307T3	2M	Other Solid Tumor	pMMR	7.39	MSS
180501311T1	2M	Colorectal Cancer	pMMR	5.91	MSS
180501436T1	2M	Other Solid Tumor	pMMR	4.92	MSS
180501485T1	2M	Non-Small Cell Lung Cancer	pMMR	12.8	MSS
180501514T1	2M	Gallbladder Carcinoma	pMMR	3.45	MSS
180501521T1	2M	Colorectal Cancer	pMMR	17.92	MSS
180501540T1	2M	Colorectal Cancer	pMMR	22.16	MSS
180501556T1	2M	Bladder Cancer	pMMR	7.68	MSS
180501579T3	2M	Prostate Cancer	pMMR	4.43	MSS
180501581T3	2M	Bladder Cancer	pMMR	21.17	MSS
180501582T3	2M	Prostate Cancer	pMMR	4.43	MSS
180501641T1	2M	Non-Small Cell Lung Cancer	pMMR	3.94	MSS
180501646T3	2M	Renal Carcinoma	pMMR	4.43	MSS
180501647T3	2M	Renal Carcinoma	pMMR	6.4	MSS
180501671T1	2M	Gastric Carcinoma	pMMR	12.31	MSS
180501677T1	2M	Other Solid Tumor	dMMR	3.94	MSS
180501708T1	2M	Melanoma	pMMR	35.45	MSS
180501720T1	2M	Other Solid Tumor	dMMR	16.74	MSS
180501732T1	2M	Non-Small Cell Lung Cancer	dMMR	65.49	MSS
180501746T1	2M	Gastric Carcinoma	pMMR	11.82	MSS
180501768T1	2M	Colorectal Cancer	pMMR	11.77	MSS
180501823T1	2M	Hepatocellular Carcinoma	pMMR	16.25	MSS
180501845T1	2M	Non-Small Cell Lung Cancer	pMMR	11.33	MSS
180501876T1	2M	Non-Small Cell Lung Cancer	pMMR	15.26	MSS
180501950T1	2M	Renal Carcinoma	pMMR	5.91	MSS
180501953T1	2M	Renal Carcinoma	pMMR	8.86	MSS
180502176T3	2M	Renal Carcinoma	pMMR	2.95	MSS
180502473T1	2M	Non-Small Cell Lung Cancer	pMMR	14.28	MSS
180502559T3	2M	Prostate Cancer	pMMR	10.83	MSS
180502560T3	2M	Prostate Cancer	dMMR	5.91	MSS
180502591T1	2M	Ovarian Cancer	pMMR	8.37	MSS
180502592T1	2M	Non-Small Cell Lung Cancer	pMMR	24.13	MSS
180502593T3	2M	Non-Small Cell Lung Cancer	pMMR	28.07	MSS
180502649T3	2M	Prostate Cancer	pMMR	4.43	MSS
180502689T1	2M	Bladder Cancer	pMMR	35.45	MSS
180502689T3	2M	Bladder Cancer	pMMR	2.46	MSS
180502696T3	2M	Prostate Cancer	pMMR	4.43	MSS
180502705T3	2M	Colorectal Cancer	pMMR	3.94	MSS
180502710T3	2M	Renal Carcinoma	pMMR	4.92	MSS
180502718T3	2M	Renal Carcinoma	pMMR	5.91	MSS
180502720T3	2M	Renal Carcinoma	pMMR	3.45	MSS
180502727T3	2M	Renal Carcinoma	pMMR	17.23	MSS
180502736T3	2M	Kidney Neoplasm	pMMR	15.76	MSS
180502746T3	2M	Prostate Cancer	pMMR	8.62	MSS
180502799T3	2M	Other Solid Tumor	pMMR	11.33	MSS
180502819T1	2M	Renal Carcinoma	pMMR	9.85	MSS
180502929T1	2M	Non-Small Cell Lung Cancer	pMMR	30.53	MSS
180503347T1	2M	Nasopharynx Cancer	pMMR	26.1	MSS
180503350T1	2M	Renal Carcinoma	pMMR	13.29	MSS
180503351T1	2M	Ovarian Cancer	pMMR	12.8	MSS
180503632T1	2M	Gastric Carcinoma	pMMR	16.74	MSS
180503672T1	2M	Renal Carcinoma	pMMR	15.76	MSS
180503685T4	2M	Non-Small Cell Lung Cancer	pMMR	29.69	MSS
180503727T1	2M	Other Solid Tumor	pMMR	6.89	MSS
180503778T1	2M	Bladder Cancer	pMMR	20.99	MSS
180503801T1	2M	Colorectal Cancer	pMMR	12.31	MSS
180503808T1	2M	Non-Small Cell Lung Cancer	pMMR	13.29	MSS
180503816T1	2M	Colorectal Cancer	pMMR	13.29	MSS
180503890T1	2M	Other Solid Tumor	pMMR	12.8	MSS
180503932T1	2M	Other Solid Tumor	pMMR	16.25	MSS
180503955T1	2M	Non-Small Cell Lung Cancer	pMMR	12.31	MSS
180503960T1	2M	Prostate Cancer	pMMR	21.17	MSS
180503976T1	2M	Non-Small Cell Lung Cancer	pMMR	9.85	MSS
180503986T1	2M	Nasopharynx Cancer	pMMR	41.36	MSS
180503994T1	2M	Non-Small Cell Lung Cancer	pMMR	28.67	MSS
180503996T1	2M	Colorectal Cancer	pMMR	11.82	MSS
180504016T1	2M	Non-Small Cell Lung Cancer	dMMR	16.74	MSS
180504034T3	2M	Renal Carcinoma	pMMR	10.34	MSS
180504036T3	2M	Non-Small Cell Lung Cancer	pMMR	11.82	MSS
180504040T3	2M	Hepatocellular Carcinoma	pMMR	10.83	MSS
180504043T3	2M	Bladder Cancer	pMMR	6.4	MSS
180504144T3	2M	Renal Carcinoma	pMMR	2.95	MSS
180504163T1	2M	Non-Small Cell Lung Cancer	pMMR	17.23	MSS
180504179T3	2M	Colorectal Cancer	pMMR	14.77	MSS
180504253T1	2M	Colorectal Cancer	-	69.44	MSI-H
180504324T3	2M	Prostate Cancer	pMMR	9.85	MSS
180504325T3	2M	CUP	pMMR	18.68	MSS
180504435T3	2M	Non-Small Cell Lung Cancer	pMMR	5.42	MSS
180504436T3	2M	Renal Carcinoma	pMMR	9.58	MSS
180504463T1	2M	Other Solid Tumor	pMMR	18.22	MSS
180504498T3	2M	Renal Carcinoma	pMMR	4.92	MSS
180505027T1	2M	Non-Small Cell Lung Cancer	pMMR	14.33	MSS
180505080T3	2M	Renal Carcinoma	pMMR	9.1	MSS
180505106T1	2M	Gastric Carcinoma	pMMR	86.2	MSI-H
180505198T1	2M	Colorectal Cancer	pMMR	3.45	MSS
180505198T1	2M	Colorectal Cancer	pMMR	3.45	MSS
180505198T1	2M	Colorectal Cancer	pMMR	3.45	MSS
180505198T1	2M	Colorectal Cancer	pMMR	3.45	MSS
180505212T3	2M	Renal Carcinoma	pMMR	10.54	MSS
180507493T1	2M	Non-Small Cell Lung Cancer	pMMR	27.13	MSS
180508017T3	2M	Non-Small Cell Lung Cancer	pMMR	27.57	MSS
180508031T3	2M	Kidney Neoplasm	pMMR	15.87	MSS
180508051T3	2M	Kidney Neoplasm	pMMR	5.42	MSS
180508067T3	2M	Bladder Cancer	pMMR	31.74	MSS
180508116T1	2M	Colorectal Cancer	pMMR	98.18	MSI-H
180508157T1	2M	Bladder Cancer	pMMR	31.23	MSS
180508315T4	2M	Bladder Cancer	pMMR	15.8	MSS
180508448T3	2M	Non-Small Cell Lung Cancer	pMMR	19.45	MSS
180508497T4	2M	Breast Carcinoma	pMMR	7.39	MSS
180508559T1	2M	Prostate Cancer	pMMR	28.67	MSS
180508657T1	2M	Breast Carcinoma	pMMR	26.62	MSS
180508666T4	2M	Colorectal Cancer	dMMR	41.19	MSI-H
180508796T1	2M	Bladder Cancer	pMMR	14.33	MSS
180508819T3	2M	Colorectal Cancer	pMMR	18.22	MSS
180509001T1	2M	Gastric Carcinoma	dMMR	36.44	MSI-H
180509017T3	2M	Colorectal Cancer	pMMR	12.8	MSS
180509023T3	2M	Gastric Carcinoma	pMMR	21.5	MSS
180509024T3	2M	Gastric Carcinoma	pMMR	9.85	MSS
180509025T3	2M	Gastric Carcinoma	pMMR	20.68	MSS
180509029T3	2M	Non-Small Cell Lung Cancer	pMMR	19.7	MSS
180509036T3	2M	Kidney Neoplasm	pMMR	12.8	MSS
180509037T3	2M	Kidney Neoplasm	pMMR	13.82	MSS
180509065T3	2M	Hepatocellular Carcinoma	pMMR	10.83	MSS
180509074T3	2M	Bladder Cancer	pMMR	13.31	MSS
180509093T3	2M	Colorectal Cancer	dMMR	12.93	MSS
180509097T3	2M	Renal Carcinoma	pMMR	14.28	MSS
180509121T3	2M	Kidney Neoplasm	pMMR	6.65	MSS
180509121T3	2M	Kidney Neoplasm	pMMR	6.65	MSS
180509121T3	2M	Kidney Neoplasm	pMMR	13.31	MSS
180509121T3	2M	Kidney Neoplasm	pMMR	13.31	MSS
180509129T3	2M	Breast Carcinoma	pMMR	14.85	MSS
180509152T3	2M	Bladder Cancer	pMMR	13.41	MSS
180509183T3	2M	Non-Small Cell Lung Cancer	pMMR	23.95	MSS
180509194T3	2M	Other Solid Tumor	pMMR	13.29	MSS
180509208T3	2M	Renal Carcinoma	pMMR	15.33	MSS
180509209T3	2M	Non-Small Cell Lung Cancer	pMMR	15.8	MSS
180509212T3	2M	Non-Small Cell Lung Cancer	pMMR	3.83	MSS
180509238T3	2M	Kidney Neoplasm	pMMR	7.39	MSS
180509241T3	2M	神经内分泌肿瘤	pMMR	13.89	MSS
180509243T3	2M	Small Cell Lung Cancer	pMMR	13.41	MSS
180509263T3	2M	Prostate Cancer	pMMR	18.2	MSS
180509265T3	2M	Small Cell Lung Cancer	pMMR	10.24	MSS
180509274T3	2M	Colorectal Cancer	pMMR	19.64	MSS
180509278T3	2M	Colorectal Cancer	pMMR	22.51	MSS
180509282T3	2M	Bladder Cancer	pMMR	19.16	MSS
180509290T3	2M	Bladder Cancer	pMMR	20.11	MSS
180509300T1	2M	Bladder Cancer	pMMR	24.06	MSS
180509301T3	2M	Renal Carcinoma	pMMR	13.89	MSS
180509307T3	2M	Prostate Cancer	pMMR	18.2	MSS
180509308T3	2M	Renal Carcinoma	pMMR	20.11	MSS
180509312T3	2M	Kidney Neoplasm	pMMR	11.33	MSS
180509335T3	2M	Non-Small Cell Lung Cancer	pMMR	17.72	MSS
180509356T3	2M	Colorectal Cancer	dMMR	94.7	MSI-H
180509362T3	2M	Colorectal Cancer	pMMR	22.99	MSS
180509367T1	2M	Colorectal Cancer	pMMR	47.41	MSI-H
180509383T3	2M	Bladder Cancer	pMMR	22.16	MSS
180509384T3	2M	Renal Carcinoma	pMMR	21.17	MSS
180509392T3	2M	Colorectal Cancer	pMMR	15.76	MSS
180509397T3	2M	Renal Carcinoma	pMMR	9.58	MSS
180509398T3	2M	Colorectal Cancer	pMMR	8.19	MSS
180509404T3	2M	Colorectal Cancer	pMMR	14.33	MSS
180510818T4	2M	Ovarian Cancer	pMMR	12.45	MSS
180511702T3	2M	Non-Small Cell Lung Cancer	pMMR	32.25	MSS
180511705T1	2M	Kidney Neoplasm	pMMR	10.75	MSS
180512244T3	2M	Prostate Cancer	pMMR	18.94	MSS
180512411T1	2M	Hepatocellular Carcinoma	pMMR	30.71	MSS
180512541T3	2M	Bladder Cancer	pMMR	47.27	MSS
180512545T3	2M	Kidney Neoplasm	pMMR	10.83	MSS
180512556T3	2M	Small Bowel Cancer	pMMR	9.36	MSS
180512557T3	2M	Kidney Neoplasm	pMMR	12.8	MSS
180512568T3	2M	Kidney Neoplasm	pMMR	9.85	MSS
180512569T3	2M	Renal Carcinoma	pMMR	22.99	MSS
180512571T3	2M	Renal Carcinoma	pMMR	17.72	MSS
180512572T3	2M	Renal Carcinoma	pMMR	16.76	MSS
180512576T3	2M	Bladder Cancer	pMMR	37.91	MSS
180512577T3	2M	Soft Tissue Sarcoma	pMMR	9.21	MSS
180512592T3	2M	Kidney Neoplasm	pMMR	16.74	MSS
180512593T3	2M	Pancreatic Cancer	pMMR	8.19	MSS
180512595T3	2M	Biliary, Gallbladder Cancer	pMMR	30.04	MSS
180512596T3	2M	Pancreatic Cancer	pMMR	8.86	MSS
180512598T3	2M	Other Solid Tumor	pMMR	17.92	MSS
180512614T3	2M	Biliary, Gallbladder Cancer	pMMR	9.36	MSS
180512629T3	2M	Other Solid Tumor	pMMR	17.24	MSS
180512631T3	2M	Colorectal Cancer	pMMR	10.83	MSS
180512648T3	2M	Non-Small Cell Lung Cancer	pMMR	19.7	MSS
180512696T3	2M	Other Solid Tumor	pMMR	12.29	MSS
180512703T3	2M	Colorectal Cancer	pMMR	14.28	MSS
180512710T3	2M	Colorectal Cancer	pMMR	8.86	MSS
180512714T3	2M	Biliary, Gallbladder Cancer	pMMR	11.77	MSS
180512720T3	2M	Gastric Carcinoma	pMMR	21.67	MSS
180512725T3	2M	Colorectal Cancer	pMMR	11.33	MSS
180512726T3	2M	Hepatocellular Carcinoma	pMMR	9.36	MSS
180512727T3	2M	Hepatocellular Carcinoma	pMMR	9.85	MSS
180512729T3	2M	Biliary, Gallbladder Cancer	pMMR	12.8	MSS
180512737T3	2M	Kidney Neoplasm	pMMR	21.17	MSS
180512738T3	2M	Renal Carcinoma	pMMR	18.2	MSS
180512741T3	2M	Other Solid Tumor	pMMR	14.85	MSS
180512743T3	2M	Pancreatic Cancer	pMMR	9.58	MSS
180512747T3	2M	Prostate Cancer	pMMR	7.39	MSS
180512749T3	2M	Colorectal Cancer	pMMR	11.33	MSS
180512754T3	2M	Colorectal Cancer	pMMR	22.65	MSS
180512755T3	2M	Colorectal Cancer	pMMR	15.76	MSS
180513817A1T3	2M			55	MSI-H
180513957T3	2M	Colorectal Cancer	pMMR	12.31	MSS
180513958T3	2M	Colorectal Cancer	pMMR	16.25	MSS
180514001T3	2M	Colorectal Cancer	pMMR	8.37	MSS
180514006T3	2M	Non-Small Cell Lung Cancer	pMMR	17.92	MSS
180514012T3	2M	Kidney Neoplasm	pMMR	11.77	MSS
180514027T3	2M	Small Cell Lung Cancer	pMMR	18.43	MSS
180514032T2	2M	Non-Small Cell Lung Cancer	pMMR	13.82	MSS
180514054T3	2M	Non-Small Cell Lung Cancer	pMMR	15.26	MSS
180514108T3	2M	Colorectal Cancer	pMMR	12.8	MSS
180514125T3	2M	Gastric Carcinoma	pMMR	5.63	MSS
180514133T1	2M	Gastric Carcinoma	pMMR	20.48	MSS
180514141T3	2M	Gastric Carcinoma	pMMR	11.26	MSS
180514173T1	2M	Non-Small Cell Lung Cancer	pMMR	9.21	MSS
180514184T1	2M	Non-Small Cell Lung Cancer	pMMR	8.7	MSS
180514185T1	2M	Bone Neoplasm	pMMR	7.68	MSS
180514186T1	2M	Non-Small Cell Lung Cancer	pMMR	13.31	MSS
180514200T3	2M	Non-Small Cell Lung Cancer	pMMR	11.77	MSS
180514202T3	2M	Breast Carcinoma	pMMR	12.8	MSS
180514221T3	2M	Kidney Neoplasm	pMMR	13.79	MSS
180514224T3	2M	Colorectal Cancer	pMMR	19.7	MSS
180514235T3	2M	Prostate Cancer	pMMR	11.26	MSS
180514250T3	2M	Bladder Cancer	pMMR	14.77	MSS
180514300T3	2M	Other Solid Tumor	pMMR	11.82	MSS
180514305T1	2M	Non-Small Cell Lung Cancer	pMMR	7.68	MSS
180514306T1	2M	Non-Small Cell Lung Cancer	pMMR	17.92	MSS
180514307T1	2M	Non-Small Cell Lung Cancer	pMMR	11.77	MSS
180514308T1	2M	Non-Small Cell Lung Cancer	pMMR	7.68	MSS
180514359T3	2M	Non-Small Cell Lung Cancer	pMMR	9.73	MSS
180514422T3	2M	Colorectal Cancer	pMMR	51.7	MSI-H
180514423T1	2M	Colorectal Cancer	pMMR	9.73	MSS
180514423T3	2M	Colorectal Cancer	pMMR	9.21	MSS
180514434T3	2M	Hepatocellular Carcinoma	pMMR	20.19	MSS
180514552T1	2M	Kidney Neoplasm	pMMR	25.08	MSS
180515069T3	2M	Colorectal Cancer	pMMR	17.92	MSS
180515090T3	2M	Biliary, Gallbladder Cancer	pMMR	21.5	MSS
180515156T1	2M	Non-Small Cell Lung Cancer	pMMR	9.21	MSS
180515257T1	2M	Non-Small Cell Lung Cancer	pMMR	36.86	MSS
180515428T1	2M	Colorectal Cancer	pMMR	13.82	MSS
180515440T1	2M	Colorectal Cancer	pMMR	16.89	MSS
180515441T1	2M	Gastric Carcinoma	pMMR	13.82	MSS
180515554T2	2M	Cervical Cancer	pMMR	0	MSS
180515572T1	2M	Hepatocellular Carcinoma	pMMR	6.65	MSS
180515925T4	2M	Gastric Carcinoma	pMMR	16.89	MSS
180516117T1	2M	Non-Small Cell Lung Cancer	pMMR	7.17	MSS
180516122T1	2M	Non-Small Cell Lung Cancer	pMMR	10.75	MSS
180516454T1	2M	Kidney Neoplasm	pMMR	11.77	MSS
180516485T1	2M	Non-Small Cell Lung Cancer	pMMR	13.31	MSS
180516530T1	2M	Bladder Cancer	pMMR	21.5	MSS
180516723T3	2M	Non-Small Cell Lung Cancer	pMMR	8.7	MSS
180516725T1	2M	Non-Small Cell Lung Cancer	pMMR	10.24	MSS
180516733T1	2M	Gastric Carcinoma	pMMR	11.26	MSS
180516861T3	2M	Non-Small Cell Lung Cancer	pMMR	8.19	MSS
180516872T1	2M	Small Cell Lung Cancer	pMMR	23.55	MSS
180516881T1	2M	Kidney Neoplasm	pMMR	19.45	MSS
180516946T1	2M	Gastric Carcinoma	pMMR	9.21	MSS
180516958T3	2M	Gastric Carcinoma	pMMR	17.92	MSS
180516979T3	2M	Colorectal Cancer	pMMR	9.73	MSS
180517030T3	2M	Kidney Neoplasm	pMMR	14.33	MSS
180517031T3	2M	Miscellaneous Brain Tumor	pMMR	11.26	MSS
180517114T3	2M	Prostate Cancer	pMMR	24.06	MSS
180517161T3	2M	Gastric Carcinoma	pMMR	15.36	MSS
180517187T1	2M	Non-Small Cell Lung Cancer	pMMR	30.2	MSS
180517193T3	2M	Colorectal Cancer	pMMR	12.29	MSS
180517206T3	2M	Hepatocellular Carcinoma	pMMR	11.77	MSS
180517210T3	2M	Hepatocellular Carcinoma	pMMR	9.73	MSS
180517218T3	2M	Kidney Neoplasm	pMMR	12.31	MSS
180517219T3	2M	Kidney Neoplasm	pMMR	17.92	MSS
180517233T3	2M	Prostate Cancer	pMMR	14.28	MSS
180517264T3	2M	Kidney Neoplasm	pMMR	13.31	MSS
180517269T3	2M	Kidney Neoplasm	pMMR	15.36	MSS
180517270T3	2M	Bladder Cancer	pMMR	17.92	MSS
180517270T3	2M	Bladder Cancer	pMMR	17.92	MSS
180517270T3	2M	Bladder Cancer	pMMR	35.32	MSS
180517270T3	2M	Bladder Cancer	pMMR	35.32	MSS
180517271T3	2M	Non-Small Cell Lung Cancer	pMMR	37.37	MSS
180517276T1	2M	Kidney Neoplasm	pMMR	8.19	MSS
180517276T1	2M	Kidney Neoplasm	pMMR	8.19	MSS
180517276T1	2M	Kidney Neoplasm	pMMR	8.19	MSS
180517276T1	2M	Kidney Neoplasm	pMMR	8.19	MSS
180517291T1	2M	Non-Small Cell Lung Cancer	pMMR	18.43	MSS
180517305T3	2M	Non-Small Cell Lung Cancer	pMMR	7.88	MSS
180517308T3	2M	Non-Small Cell Lung Cancer	pMMR	19.7	MSS
180517323T3	2M	Hepatocellular Carcinoma	pMMR	9.85	MSS
180517325T3	2M	Gastric Carcinoma	pMMR	11.33	MSS
180517904T1	2M	Prostate Cancer	pMMR	10.24	MSS
180518049T1	2M	Prostate Cancer	pMMR	37.37	MSI-H
180518080T1	2M	Soft Tissue Sarcoma	pMMR	28.67	MSS
180518086T1	2M	Non-Small Cell Lung Cancer	pMMR	14.85	MSS
180518140T1	2M	Kidney Neoplasm	pMMR	12.8	MSS
180518148T1	2M	Non-Small Cell Lung Cancer	pMMR	10.24	MSS
180518837T1	2M	Cervical Cancer	pMMR	15.87	MSS
180518843T1	2M	Non-Small Cell Lung Cancer	pMMR	16.38	MSS
180519088T1	2M	Non-Small Cell Lung Cancer	pMMR	3.58	MSS
180519088T1	2M	Non-Small Cell Lung Cancer	pMMR	3.58	MSS
180519088T1	2M	Non-Small Cell Lung Cancer	pMMR	48.63	MSS
180519088T1	2M	Non-Small Cell Lung Cancer	pMMR	48.63	MSS
180519098T1	2M	Non-Small Cell Lung Cancer	pMMR	14.85	MSS
180519098T1	2M	Non-Small Cell Lung Cancer	pMMR	14.85	MSS
180519098T1	2M	Non-Small Cell Lung Cancer	pMMR	30.71	MSS
180519098T1	2M	Non-Small Cell Lung Cancer	pMMR	30.71	MSS
180519105T1	2M	Non-Small Cell Lung Cancer	pMMR	11.77	MSS
180519832T3	2M	Colorectal Cancer	pMMR	18.43	MSS
180501047T3	2M	Prostate Cancer	dMMR	8.37	MSS
180501081T3	2M	Gastric Carcinoma	pMMR	5.42	MSS
180502697T3	2M	Bladder Cancer	pMMR	26.59	MSS
180502697T3	2M	Bladder Cancer	pMMR	26.59	MSS
180502697T3	2M	Bladder Cancer	pMMR	26.59	MSS
180502697T3	2M	Bladder Cancer	pMMR	26.59	MSS
180503874T4	2M	Non-Small Cell Lung Cancer	pMMR	9.58	MSS
180503926T1	2M	Non-Small Cell Lung Cancer	pMMR	13.79	MSS
180504137T3	2M	Non-Small Cell Lung Cancer	pMMR	12.8	MSS
180504137T3	2M	Non-Small Cell Lung Cancer	pMMR	12.8	MSS
180504137T3	2M	Non-Small Cell Lung Cancer	pMMR	12.8	MSS
180504137T3	2M	Non-Small Cell Lung Cancer	pMMR	12.8	MSS
180504322T3	2M	Renal Carcinoma	pMMR	20.59	MSS
180504462T3	2M	Renal Carcinoma	pMMR	5.91	MSS
180504462T3	2M	Renal Carcinoma	pMMR	5.91	MSS
180504462T3	2M	Renal Carcinoma	pMMR	5.91	MSS
180504462T3	2M	Renal Carcinoma	pMMR	5.91	MSS
180504805T1	2M	Prostate Cancer	pMMR	19.2	MSS
180502595T1	2M	Other Solid Tumor	dMMR	36.44	MSS
180504499T3	2M	Renal Carcinoma	pMMR	9.36	MSS
180509164T3	2M	Gastric Carcinoma	pMMR	13.29	MSS
180504501T1	2M	Small Bowel Cancer	dMMR	11.82	MSS
180504529T1	2M	Small Bowel Cancer	dMMR	72.38	MSI-H
180504554T1	2M	Small Bowel Cancer		14.28	MSS
180504557T1	2M	Small Bowel Cancer		27.08	MSI-H
180504555T1	2M	Small Bowel Cancer	dMMR	25.11	MSI-H

## Sheet: Supplementary Table S9
sample	panel size	cancer type	TMB	PCR_MSI	msi	msi_score
180508644T1	2M	Other Solid Tumor	19.86	MSI-H	MSI-H	0.633333
180516195T1	2M	Colorectal Cancer	77.93	MSI-H	MSI-H	0.8
180517202T3	2M	Colorectal Cancer	53.48	MSI-H	MSI-H	0.766667
180519190T3	2M	Colorectal Cancer	36.16	MSI-H	MSI-H	0.766667
180519237T1	2M	Colorectal Cancer	41.26	MSI-H	MSI-H	0.833333
180519705T3	2M	Colorectal Cancer	30.56	MSI-H	MSI-H	0.8
180519707T3	2M	Colorectal Cancer	67.23	MSI-H	MSI-H	0.833333
180519712T3	2M	Colorectal Cancer	42.28	MSI-H	MSI-H	0.733333
180520758T1	2M	Soft Tissue Sarcoma	48.9	MSI-H	MSI-H	0.6
180520889T1	2M	Gastric Carcinoma	20.88	MSI-H	MSI-H	0.666667
180522975T1	2M	Biliary, Gallbladder Cancer	56.03	MSI-H	MSI-H	0.7
180524322T1	2M	Colorectal Cancer	90.04	MSI-H	MSI-H	1
180524538T1	2M	Colorectal Cancer	52.97	MSI-H	MSI-H	0.866667
180551190T1	2M	Colorectal Cancer	87.61	MSI-H	MSI-H	0.866667
180555046T3	2M	Gastric Carcinoma	54.81	MSI-H	MSI-H	0.7
180556859T1	2M	Colorectal Cancer	22.84	MSI-H	MSI-H	0.866667
180557186T1	2M	Colorectal Cancer	42.12	MSI-H	MSI-H	0.8
180559350T1	2M	Colorectal Cancer	10	MSI-H	MSI-H	0.933333
180512113T1	2M	Gastric Carcinoma	12.68	MSS	MSS	0.1
180513512T2	2M	Colorectal Cancer	2.54	MSS	MSS	0
180517467T1	2M	Melanoma	6.09	MSS	MSS	0
180519221T1	2M	Colorectal Cancer	6.09	MSS	MSS	0.166667
180520615T3	2M	Non-Small Cell Lung Cancer	2.54	MSS	MSS	0
180524478T1	2M	Melanoma	7.1	MSS	MSS	0.1
180551637T3	2M	Hepatocellular Carcinoma	7.61	MSS	MSS	0.0333333
180551735T3	2M	Colorectal Cancer	8.62	MSS	MSS	0.0333333
180553038T4	2M	Non-Small Cell Lung Cancer	10.14	MSS	MSS	0.133333
180553480T1	2M	Soft Tissue Sarcoma	4.56	MSS	MSS	0.0333333
180556660T3	2M	Bladder Cancer	10.65	MSS	MSS	0
180559281T3	2M	Kidney Neoplasm	5.07	MSS	MSS	0
180559387T1	2M	Bladder Cancer	10.65	MSS	MSS	0.0333333
180559612T3	2M	Colorectal Cancer	9.13	MSS	MSS	0.0333333
180559689T1R1	2M	Non-Small Cell Lung Cancer	9.64	MSS	MSS	0.0333333
180560110T3	2M	Kidney Neoplasm	2.03	MSS	MSS	0.1
180560156T1	2M	Colorectal Cancer	11.16	MSS	MSS	0.0666667
180561058T3	2M	Colorectal Cancer	5.58	MSS	MSS	0.0666667
180561627T2	2M	Non-Small Cell Lung Cancer	6.09	MSS	MSS	0.166667
180561850T1	2M	Gastrointestinal Stromal Tumor	9.13	MSS	MSS	0
180561852T1	2M	Colorectal Cancer	5.07	MSS	MSS	0.0333333
180561856T3	2M	Kidney Neoplasm	7.1	MSS	MSS	0.0333333
180561867T3	2M	Kidney Neoplasm	5.07	MSS	MSS	0
180562108T1	2M	Non-Small Cell Lung Cancer	17.24	MSS	MSS	0.166667
180562192T1	2M	Colorectal Cancer	3.55	MSS	MSS	0.133333
180562284T1	2M	Kidney Neoplasm	11.66	MSS	MSS	0.2
180562360T1	2M	Non-Small Cell Lung Cancer	4.06	MSS	MSS	0.133333
180562563T1	2M	Esophageal Carcinoma	9.13	MSS	MSS	0.1
180563069T3	2M	Kidney Neoplasm	7.1	MSS	MSS	0.0333333
180563071T3	2M	Kidney Neoplasm	10.14	MSS	MSS	0
180563072T3	2M	Kidney Neoplasm	6.09	MSS	MSS	0
180563126T1	2M	Colorectal Cancer	8.11	MSS	MSS	0.0666667
180563165T1	2M	Non-Small Cell Lung Cancer	2.03	MSS	MSS	0.1
180563194T1	2M	Colorectal Cancer	8.62	MSS	MSS	0.0666667
180563208T3	2M	Colorectal Cancer	6.59	MSS	MSS	0
180563288T1	2M	Non-Small Cell Lung Cancer	5.07	MSS	MSS	0.0666667
180563309T1	2M	Gastric Carcinoma	11.16	MSS	MSS	0.0666667
180563562T1	2M	Gastric Carcinoma	16.74	MSS	MSS	0.166667
180563566T1	2M	Bladder Cancer	4.56	MSS	MSS	0
180563568T3	2M	Kidney Neoplasm	3.55	MSS	MSS	0
180563569T3	2M	Kidney Neoplasm	11.66	MSS	MSS	0.0333333
180563861T3	2M	Hepatocellular Carcinoma	5.07	MSS	MSS	0.0666667
180563862T3	2M	Hepatocellular Carcinoma	7.1	MSS	MSS	0.0333333
180563913T3	2M	Kidney Neoplasm	8.62	MSS	MSS	0.0333333
180563925T3	2M	Bladder Cancer	6.09	MSS	MSS	0
180563928T3	2M	Pheochromocytoma	7.61	MSS	MSS	0.133333
180564152T1	2M	Prostate Cancer	12.17	MSS	MSS	0.1
180564159T1	2M	Colorectal Cancer	9.64	MSS	MSS	0.166667
180564224T1	2M	Non-Small Cell Lung Cancer	5.07	MSS	MSS	0.2
180564225T1	2M	Non-Small Cell Lung Cancer	5.58	MSS	MSS	0.133333
180564228T1	2M	Non-Small Cell Lung Cancer	8.62	MSS	MSS	0.1
180564240T1	2M	Non-Small Cell Lung Cancer	3.04	MSS	MSS	0
180564241T1	2M	Non-Small Cell Lung Cancer	3.55	MSS	MSS	0.0666667
180564242T1	2M	Non-Small Cell Lung Cancer	5.58	MSS	MSS	0.0666667
180564243T1	2M	Non-Small Cell Lung Cancer	11.16	MSS	MSS	0.0666667
180564256T1	2M	Non-Small Cell Lung Cancer	18.26	MSS	MSS	0.1
180564262T1	2M	Non-Small Cell Lung Cancer	13.19	MSS	MSS	0.1
180564292T1	2M	Non-Small Cell Lung Cancer	7.61	MSS	MSS	0
180564300T1	2M	Non-Small Cell Lung Cancer	3.55	MSS	MSS	0
180564301T1	2M	Non-Small Cell Lung Cancer	18.76	MSS	MSS	0.0333333
180564305T1	2M	Non-Small Cell Lung Cancer	7.61	MSS	MSS	0
180564311T1	2M	Non-Small Cell Lung Cancer	9.13	MSS	MSS	0
180564314T1	2M	Non-Small Cell Lung Cancer	4.56	MSS	MSS	0.166667
180564315T1	2M	Non-Small Cell Lung Cancer	3.04	MSS	MSS	0.0333333
180564317T1	2M	Non-Small Cell Lung Cancer	7.1	MSS	MSS	0.1
180564321T1	2M	Non-Small Cell Lung Cancer	6.09	MSS	MSS	0.0333333
180564343T1	2M	Other Solid Tumor	7.61	MSS	MSS	0.133333
180564573T1	2M	Colorectal Cancer	5.58	MSS	MSS	0.1
180564579T1	2M	Pancreatic Cancer	3.55	MSS	MSS	0.0333333
180564805T1	2M	Other Solid Tumor	9.64	MSS	MSS	0.0333333
180564886T1	2M	Cervical Cancer	31.95	MSS	MSS	0
180565030T1	2M	Non-Small Cell Lung Cancer	11.16	MSS	MSS	0.0333333
180565183T1	2M	Cervical Cancer	11.16	MSS	MSS	0.133333
180565307T1	2M	Non-Small Cell Lung Cancer	9.64	MSS	MSS	0.0666667
180565316T1	2M	Non-Small Cell Lung Cancer	8.11	MSS	MSS	0.1
180565324T1	2M	Kidney Neoplasm	9.64	MSS	MSS	0.133333
180565487T1	2M	Non-Small Cell Lung Cancer	6.09	MSS	MSS	0
180565697T1	2M	Bladder Cancer	5.58	MSS	MSS	0.0666667
180565818T1	2M	Colorectal Cancer	208.94	MSS	MSS	0.0666667
180565998T1	2M	Kidney Neoplasm	5.07	MSS	MSS	0.0333333
180566068T1	2M	Soft Tissue Sarcoma	5.58	MSS	MSS	0
180566080T1	2M	Other Solid Tumor	4.56	MSS	MSS	0.0333333
180566119T1	2M	Colorectal Cancer	6.59	MSS	MSS	0.133333
180566135T3	2M	Pancreatic Cancer	2.03	MSS	MSS	0
180566323T1	2M	Non-Small Cell Lung Cancer	5.58	MSS	MSS	0.1
180566326T1R1	2M	Non-Small Cell Lung Cancer	6.09	MSS	MSS	0
180566333T1	2M	Non-Small Cell Lung Cancer	10.14	MSS	MSS	0.0666667
180566721T1	2M	Colorectal Cancer	10.14	MSS	MSS	0.1
180566961T3	2M	Kidney Neoplasm	4.56	MSS	MSS	0
180567445T3	2M	Bladder Cancer	17.75	MSS	MSS	0.0333333
180567447T3	2M	Bladder Cancer	12.17	MSS	MSS	0.0666667
180567551T1	2M	Breast Carcinoma	2.54	MSS	MSS	0.0666667
200301009T3	2M	Non-Small Cell Lung Cancer	12.17	MSS	MSS	0.0333333
200302261T2	2M	Non-Small Cell Lung Cancer	11.16	MSS	MSS	0.0333333
200302262T2	2M	Non-Small Cell Lung Cancer	9.64	MSS	MSS	0.1
200302396T1	2M	Non-Small Cell Lung Cancer	5.07	MSS	MSS	0.0666667
200302403T1	2M	Non-Small Cell Lung Cancer	6.09	MSS	MSS	0.166667
200303091T1	2M	Non-Small Cell Lung Cancer	11.66	MSS	MSS	0.0666667
200303099T2	2M	Non-Small Cell Lung Cancer	9.13	MSS	MSS	0.133333
200303100T2	2M	Non-Small Cell Lung Cancer	12.17	MSS	MSS	0.0666667
200303106T2	2M	Non-Small Cell Lung Cancer	8.62	MSS	MSS	0.133333
200303195T1	2M	Non-Small Cell Lung Cancer	5.07	MSS	MSS	0.0333333
200304035T1	2M	Non-Small Cell Lung Cancer	3.55	MSS	MSS	0.0333333
200304325T2	2M	Non-Small Cell Lung Cancer	10.14	MSS	MSS	0
200304330T2	2M	Non-Small Cell Lung Cancer	294.64	MSS	MSS	0.0333333
200304885T1	2M	Non-Small Cell Lung Cancer	4.06	MSS	MSS	0.2
200304886T1	2M	Non-Small Cell Lung Cancer	6.09	MSS	MSS	0.0333333
200304893T1	2M	Colorectal Cancer	15.21	MSS	MSS	0.133333
200304894T1	2M	Non-Small Cell Lung Cancer	5.58	MSS	MSS	0.0333333
200304897T1	2M	Colorectal Cancer	7.61	MSS	MSS	0.1
200304898T1	2M	Gastric Carcinoma	12.17	MSS	MSS	0.0333333
200304902T1	2M	Ovarian Cancer	6.59	MSS	MSS	0.166667
200304904T1	2M	Colorectal Cancer	12.68	MSS	MSS	0.1
200304909T1	2M	Non-Small Cell Lung Cancer	6.09	MSS	MSS	0
200304910T1	2M	Non-Small Cell Lung Cancer	4.56	MSS	MSS	0.0666667
200304911T1	2M	Gastric Carcinoma	14.2	MSS	MSS	0.0333333
200304916T1	2M	Other Solid Tumor	11.16	MSS	MSS	0.133333
200304917T3	2M	Non-Small Cell Lung Cancer	6.09	MSS	MSS	0
200304921T3	2M	Non-Small Cell Lung Cancer	5.58	MSS	MSS	0.0666667
200304923T1	2M	Hepatocellular Carcinoma	2.54	MSS	MSS	0
200304924T1	2M	Biliary, Gallbladder Cancer	5.07	MSS	MSS	0.1
200305311T1	2M	Non-Small Cell Lung Cancer	22.82	MSS	MSS	0
